# Supplementary material for: Expression profiling of disease progression in canine model of Duchenne muscular dystrophy
Source: PLoS One. 2018 Mar 19;13(3):e0194485. doi: 10.1371/journal.pone.0194485 (PMC5858769; doi:10.1371/journal.pone.0194485)
Supplement: S1 Table — (XLS) [file pone.0194485.s001.xls]

## Sheet: all_fast_v_slow
	hgnc_symbol	log2FoldChange	pvalue	padj
ENSCAFG00000024406	EEF1A1	2.52502	3.03483e-07	0.000255059
ENSCAFG00000032358	IGHA1/2	2.42372	4.77762e-06	0.00142766
ENSCAFG00000032564	OGDH	2.36121	2.38033e-06	0.000914522
ENSCAFG00000029619		2.35958	2.25855e-06	0.000893255
ENSCAFG00000028477	KLHL33	2.32067	3.38513e-09	1.138e-05
ENSCAFG00000030616		2.27939	0.000242312	0.0105743
ENSCAFG00000018701	GAPDH	2.27715	1.54013e-05	0.00308167
ENSCAFG00000019976		2.20988	2.64944e-05	0.00371115
ENSCAFG00000014968	PPIA	2.18355	4.72623e-14	6.04547e-10
ENSCAFG00000013396	CCL24	2.05816	3.57045e-06	0.00124802
ENSCAFG00000031467	LOC100682772	-4.07269	8.99156e-14	6.04547e-10
ENSCAFG00000008510	CHMP4C	-2.32147	2.65524e-08	5.38904e-05
ENSCAFG00000029674	PPP2R3B	-2.15933	4.07801e-05	0.00481026
ENSCAFG00000024920	GPN1	-2.14717	3.5975e-05	0.00447923
ENSCAFG00000032406	GPN1	-1.91044	0.00208332	0.0251429
ENSCAFG00000017519	TNMD	-1.52732	0.00443508	0.0363071
ENSCAFG00000007949	LGI1	-1.52542	1.85612e-05	0.0033279
ENSCAFG00000006573	FAM19A4	-1.50966	0.000247543	0.0105743
ENSCAFG00000032111		-1.47916	0.00268252	0.0281682
ENSCAFG00000023159	C18orf63	-1.46636	0.000292879	0.0110768

## Sheet: all_fast_v_control
	hgnc_symbol	log2FoldChange	pvalue	padj
ENSCAFG00000023094	MYH3	7.57915	1.34415e-150	1.13446e-146
ENSCAFG00000008353	SFRP2	7.33226	2.75088e-70	3.86957e-67
ENSCAFG00000009569	SPP1	7.17476	1.42692e-52	1.41685e-49
ENSCAFG00000023759	MT1X	6.20456	3.03663e-85	8.54306e-82
ENSCAFG00000010274	CHI3L1	6.19269	1.54204e-67	1.85926e-64
ENSCAFG00000028843	MAP1LC3C	6.12081	1.39688e-41	9.06894e-39
ENSCAFG00000009850	DNAH5	5.84477	1.22e-38	5.72044e-36
ENSCAFG00000004615	APOC1	5.80092	1.09721e-36	4.20929e-34
ENSCAFG00000001586	TREM2	5.77673	1.90238e-33	4.58746e-31
ENSCAFG00000015215	F5	5.64477	4.61125e-31	9.05092e-29
ENSCAFG00000017931	RNF128	-4.84443	4.35464e-40	2.45021e-37
ENSCAFG00000007141	CA8	-4.68855	3.38738e-14	9.45108e-13
ENSCAFG00000031467	LOC100682772	-4.39733	2.2254e-15	7.36564e-14
ENSCAFG00000000561	MIOX	-4.36472	1.38213e-41	9.06894e-39
ENSCAFG00000013287	MAPK4	-3.99599	4.99861e-17	2.03808e-15
ENSCAFG00000007949	LGI1	-3.67389	5.16749e-24	5.10101e-22
ENSCAFG00000018508	HCN1	-3.63217	3.31192e-15	1.06893e-13
ENSCAFG00000029362	LOC100855548	-3.5518	1.03109e-19	5.84052e-18
ENSCAFG00000015027	METTL11B	-3.52929	1.59983e-10	2.57928e-09
ENSCAFG00000018654	PRR32	-3.45451	1.76177e-21	1.32762e-19

## Sheet: all_slow_v_control
	hgnc_symbol	log2FoldChange	pvalue	padj
ENSCAFG00000009569	SPP1	7.22078	3.16587e-53	3.94428e-50
ENSCAFG00000008353	SFRP2	7.0636	2.34023e-65	5.18334e-62
ENSCAFG00000023094	MYH3	7.00407	6.67668e-129	6.65465e-125
ENSCAFG00000009850	DNAH5	6.14659	1.40651e-42	8.49617e-40
ENSCAFG00000028843	MAP1LC3C	6.08889	3.52912e-41	1.95415e-38
ENSCAFG00000004615	APOC1	5.78461	1.73444e-36	6.28622e-34
ENSCAFG00000024944	LOC102151751	5.76748	7.54138e-48	7.5165e-45
ENSCAFG00000001002	SMPDL3A	5.47421	5.13321e-46	4.44893e-43
ENSCAFG00000015215	F5	5.37239	2.83629e-28	4.79141e-26
ENSCAFG00000008440	FGG	5.33012	4.81719e-24	4.9244e-22
ENSCAFG00000000561	MIOX	-4.62792	8.74413e-45	6.2252e-42
ENSCAFG00000017931	RNF128	-3.94527	1.16888e-30	2.61802e-28
ENSCAFG00000007141	CA8	-3.77477	8.69133e-11	1.57074e-09
ENSCAFG00000015027	METTL11B	-3.77137	1.27957e-11	2.6653e-10
ENSCAFG00000009333	CES1	-3.68709	2.70185e-15	9.60049e-14
ENSCAFG00000000056	CDH7	-3.6515	1.71668e-13	4.80622e-12
ENSCAFG00000024388	LRRC30	-3.6223	3.08056e-22	2.62427e-20
ENSCAFG00000001085	SLC25A48	-3.49695	2.79436e-21	2.15069e-19
ENSCAFG00000010752	C2orf72	-3.35458	3.49992e-09	4.84496e-08
ENSCAFG00000014448	ZNF804A	-3.33796	7.07911e-16	2.7295e-14

## Sheet: T1_fast_vs_slow
ensembl	hgnc_symbol	log2FoldChange	pvalue	padj
ENSCAFG00000009280	PTPRT	2.63559	4.64e-06	0.0208722
ENSCAFG00000014968	PPIA	1.54632	5.39e-06	0.0208722
ENSCAFG00000011107	STK32C	1.54058	1.51e-05	0.0486503
ENSCAFG00000031467	LOC100682772	-2.85169	1.89e-07	0.00365998
ENSCAFG00000024867	TRIM22	-1.34259	2.86e-06	0.0184388
ENSCAFG00000024869	ADAMDEC1	-1.97919	4.14e-07	0.00400081

## Sheet: T1_fast_v_control
ensembl	hgnc_symbol	log2FoldChange	pvalue	padj
ENSCAFG00000023094	MYH3	7.56927	4.1229e-145	3.22514e-141
ENSCAFG00000008353	SFRP2	6.60458	1.31553e-58	3.43023e-55
ENSCAFG00000009850	DNAH5	5.62783	1.21255e-41	1.05391e-38
ENSCAFG00000010274	CHI3L1	5.43497	6.28544e-44	6.55571e-41
ENSCAFG00000028843	MAP1LC3C	5.24051	1.15638e-28	4.11172e-26
ENSCAFG00000012181	ACTC1	5.22304	1.03521e-41	9.52699e-39
ENSCAFG00000010798	TNNT2	5.19092	2.01889e-90	1.05285e-86
ENSCAFG00000001002	SMPDL3A	5.15385	7.96123e-47	1.03795e-43
ENSCAFG00000002753	GPNMB	5.0536	2.05599e-20	3.09288e-18
ENSCAFG00000024807	CHRNG	4.98323	6.04899e-51	9.46364e-48
ENSCAFG00000016476	PFKFB1	-4.74495	8.21767e-52	1.42851e-48
ENSCAFG00000009333	CES1	-3.75076	5.55219e-22	1.06561e-19
ENSCAFG00000017931	RNF128	-3.74606	9.53883e-21	1.55453e-18
ENSCAFG00000000561	MIOX	-3.69159	8.8469e-22	1.64774e-19
ENSCAFG00000030109	TMEM233	-3.66506	1.38443e-19	1.88024e-17
ENSCAFG00000009398	MSTN	-3.33019	4.29575e-12	2.06156e-10
ENSCAFG00000031467	LOC100682772	-3.205	7.0152e-09	1.9529e-07
ENSCAFG00000001085	SLC25A48	-3.1455	1.12668e-14	7.59783e-13
ENSCAFG00000013287	MAPK4	-3.0576	4.8012e-09	1.38844e-07
ENSCAFG00000002982	MYBPC2	-3.03116	4.14498e-16	3.37751e-14

## Sheet: T1_slow_vs_control
ensembl	hgnc_symbol	log2FoldChange	pvalue	padj
ENSCAFG00000023094	MYH3	6.9232	1.0063e-121	7.68663e-118
ENSCAFG00000008353	SFRP2	6.23813	1.56448e-52	2.39005e-49
ENSCAFG00000009850	DNAH5	5.94133	1.80302e-46	1.72155e-43
ENSCAFG00000024944	LOC102151751	5.58053	4.1513e-43	3.17097e-40
ENSCAFG00000001002	SMPDL3A	5.53033	9.17698e-54	1.55774e-50
ENSCAFG00000004615	APOC1	5.43975	3.20545e-36	1.39389e-33
ENSCAFG00000010798	TNNT2	5.29783	3.35815e-94	1.71008e-90
ENSCAFG00000028843	MAP1LC3C	5.28947	2.67493e-29	6.4865e-27
ENSCAFG00000013728	MYL4	4.93674	1.53032e-54	3.33982e-51
ENSCAFG00000012181	ACTC1	4.92536	2.76223e-37	1.27875e-34
ENSCAFG00000030109	TMEM233	-5.1451	3.4752e-32	1.06181e-29
ENSCAFG00000016476	PFKFB1	-4.46999	5.90279e-52	8.1979e-49
ENSCAFG00000000561	MIOX	-3.89275	9.00173e-28	1.88383e-25
ENSCAFG00000002982	MYBPC2	-3.6989	3.18749e-23	4.72769e-21
ENSCAFG00000024388	LRRC30	-3.66755	1.62015e-17	1.1675e-15
ENSCAFG00000015027	METTL11B	-3.4661	1.33327e-09	3.11921e-08
ENSCAFG00000017931	RNF128	-3.40088	1.17673e-20	1.23129e-18
ENSCAFG00000009333	CES1	-3.39511	2.30403e-19	2.09516e-17
ENSCAFG00000011032		-3.32507	5.98103e-18	4.61476e-16
ENSCAFG00000011658		-3.24123	3.98309e-09	8.39306e-08

## Sheet: T2_fast_vs_control
	hgnc_symbol	baseMean	log2FoldChange	lfcSE	stat	pvalue	padj	ensembl
ENSCAFG00000023094	MYH3	48900.6	7.1192	0.450343	15.8084	2.72325e-56	8.4241e-53	ENSCAFG00000023094
ENSCAFG00000010274	CHI3L1	439.02	6.33459	0.500201	12.6641	9.35011e-37	1.31471e-33	ENSCAFG00000010274
ENSCAFG00000013728	MYL4	677.449	6.23804	0.416727	14.9691	1.16881e-50	2.58257e-47	ENSCAFG00000013728
ENSCAFG00000023759	MT1X	1202.84	6.20231	0.324208	19.1306	1.40347e-81	1.08538e-77	ENSCAFG00000023759
ENSCAFG00000004615	APOC1	187.041	6.02219	0.60777	9.90867	3.81696e-23	1.2561e-20	ENSCAFG00000004615
ENSCAFG00000024807	CHRNG	626.511	5.85852	0.365697	16.0202	9.24237e-58	3.57379e-54	ENSCAFG00000024807
ENSCAFG00000010825	SPOCD1	183.627	5.72376	0.617028	9.27634	1.75403e-20	3.52333e-18	ENSCAFG00000010825
ENSCAFG00000006073	POSTN	3254.86	5.72272	0.368298	15.5383	1.90982e-54	4.9232e-51	ENSCAFG00000006073
ENSCAFG00000001586	TREM2	195.476	5.71294	0.612281	9.33058	1.05291e-20	2.23086e-18	ENSCAFG00000001586
ENSCAFG00000008353	SFRP2	1168.43	5.65573	0.671267	8.42547	3.59319e-17	4.11673e-15	ENSCAFG00000008353
ENSCAFG00000017931	RNF128	95.123	-5.81285	0.437845	-13.2761	3.18715e-40	4.92957e-37	ENSCAFG00000017931
ENSCAFG00000000561	MIOX	58.0523	-4.79904	0.434425	-11.0469	2.26971e-28	1.75528e-25	ENSCAFG00000000561
ENSCAFG00000007141	CA8	7.05493	-4.76921	0.788634	-6.04743	1.47174e-09	3.85168e-08	ENSCAFG00000007141
ENSCAFG00000018654	PRR32	97.0269	-4.67264	0.464063	-10.069	7.57479e-24	3.08314e-21	ENSCAFG00000018654
ENSCAFG00000018508	HCN1	24.2891	-4.46326	0.581636	-7.67363	1.67201e-14	1.24331e-12	ENSCAFG00000018508
ENSCAFG00000013287	MAPK4	13.817	-4.30507	0.665347	-6.47042	9.77331e-11	3.19585e-09	ENSCAFG00000013287
ENSCAFG00000007949	LGI1	88.0545	-4.28461	0.497268	-8.61629	6.91604e-18	8.9142e-16	ENSCAFG00000007949
ENSCAFG00000013098	ZNF750	8.23139	-4.13539	0.730307	-5.66253	1.49155e-08	3.0395e-07	ENSCAFG00000013098
ENSCAFG00000014036	UTS2B	8.45169	-3.81877	0.754687	-5.06007	4.19102e-07	6.01322e-06	ENSCAFG00000014036
ENSCAFG00000029362	LOC100855548	297.728	-3.79858	0.48707	-7.79884	6.24795e-15	4.98129e-13	ENSCAFG00000029362

## Sheet: T2_fast_vs_slow
ensembl	hgnc_symbol	log2FoldChange	pvalue	padj
ENSCAFG00000002733	IL6	3.97283	2.85218e-08	2.3026e-05
ENSCAFG00000029619		3.52995	3.73559e-20	2.41263e-16
ENSCAFG00000018701	GAPDH	3.23714	2.00672e-14	8.64028e-11
ENSCAFG00000014968	PPIA	2.8025	1.64263e-26	2.12178e-22
ENSCAFG00000019976		2.74932	1.34814e-05	0.00116093
ENSCAFG00000005430	RNASE6	2.73833	9.67159e-11	3.1232e-07
ENSCAFG00000014497	EEF1A1	2.7317	5.70944e-08	3.51185e-05
ENSCAFG00000032099	ARGHAP27	2.50632	3.67367e-08	2.63627e-05
ENSCAFG00000011135	NPPC	2.48399	4.84403e-05	0.00241584
ENSCAFG00000028477	KLHL33	2.46869	5.75978e-09	6.19993e-06
ENSCAFG00000032111		-2.42203	5.82671e-05	0.00269819
ENSCAFG00000001789		-2.40281	6.72551e-05	0.00292815
ENSCAFG00000008510	CHMP4C	-2.35124	4.89447e-06	0.000613805
ENSCAFG00000032406	GPN1	-2.2946	0.000885242	0.0128191
ENSCAFG00000002409		-2.15003	0.000425626	0.00857523
ENSCAFG00000004431		-2.12247	0.00103272	0.0140122
ENSCAFG00000001098	LDHB	-2.09187	4.1418e-07	0.000113829
ENSCAFG00000016728		-2.04838	9.18032e-05	0.00345721
ENSCAFG00000007949	LGI1	-1.99159	2.34745e-05	0.00160434
ENSCAFG00000029124	RPS4X	-1.96086	0.000310657	0.00714013

## Sheet: T2_slow_vs_control
ensembl	hgnc_symbol	log2FoldChange	pvalue	padj
ENSCAFG00000023094	MYH3	6.64686	2.68167e-49	9.63457e-46
ENSCAFG00000006073	POSTN	6.23301	3.09118e-64	2.22117e-60
ENSCAFG00000028958	TCEAL7	5.5742	9.03906e-28	7.21669e-25
ENSCAFG00000028843	MAP1LC3C	5.53074	3.85964e-22	1.8489e-19
ENSCAFG00000008353	SFRP2	5.48233	3.19331e-16	5.27483e-14
ENSCAFG00000013728	MYL4	5.46748	3.638e-39	7.46881e-36
ENSCAFG00000010825	SPOCD1	5.43489	1.44729e-18	3.64894e-16
ENSCAFG00000004615	APOC1	5.26594	5.51552e-18	1.25815e-15
ENSCAFG00000018785	ARHGAP36	5.16895	4.29469e-24	2.46876e-21
ENSCAFG00000031869	CCL23	5.15568	5.20661e-30	6.23535e-27
ENSCAFG00000000561	MIOX	-5.30949	4.5782e-26	2.86058e-23
ENSCAFG00000018654	PRR32	-4.51156	5.46445e-21	2.06657e-18
ENSCAFG00000017931	RNF128	-4.42565	9.3439e-27	7.06743e-24
ENSCAFG00000018152	TMEM266	-4.07691	1.67685e-13	1.50613e-11
ENSCAFG00000013287	MAPK4	-4.00881	5.89134e-09	1.78617e-07
ENSCAFG00000007141	CA8	-3.98263	4.37067e-07	7.78315e-06
ENSCAFG00000018508	HCN1	-3.89637	4.48735e-11	2.385e-09
ENSCAFG00000002230	GSTA2	-3.73216	4.81895e-19	1.35791e-16
ENSCAFG00000009333	CES1	-3.69917	1.55435e-07	3.19107e-06
ENSCAFG00000001085	SLC25A48	-3.6212	1.93665e-10	8.65996e-09
