# Supplementary material for: Expression profiling of disease progression in canine model of Duchenne muscular dystrophy
Source: PLoS One. 2018 Mar 19;13(3):e0194485. doi: 10.1371/journal.pone.0194485 (PMC5858769; doi:10.1371/journal.pone.0194485)
Supplement: S2 Table — (XLS) [file pone.0194485.s002.xls]

## Sheet: all fast vs control
	#	#	expected	Fold Enrichment	+/-	P value
PANTHER Pathways
Integrin signalling pathway	182	88	56.83	1.55	+	0.0109
Inflammation mediated by chemokine and cytokine signaling pathway	241	111	75.26	1.47	+	0.00955
Panther GO slim Molecular Function
phosphoprotein phosphatase activity	196	100	61.2	1.63	+	0.000494
protein binding	2697	1014	842.18	1.2	+	4.99e-08
oxidoreductase activity	656	293	204.85	1.43	+	3.6e-07
small GTPase regulator activity	353	164	110.23	1.49	+	0.000137
guanyl-nucleotide exchange factor activity	153	78	47.78	1.63	+	0.00575
nucleic acid binding	2817	778	879.65	0.88	-	0.0154
protein kinase activity	436	181	136.15	1.33	+	0.0198
Panther GO slim Biological Process
sensory perception of chemical stimulus	149	4	46.53	< 0.2	-	2.52e-13
immune system process	1336	530	417.19	1.27	+	4.47e-06
respiratory electron transport chain	209	109	65.26	1.67	+	9.01e-05
phosphate-containing compound metabolic process	874	352	272.92	1.29	+	0.000324
oxidative phosphorylation	55	39	17.17	2.27	+	0.000908
cell-cell adhesion	331	151	103.36	1.46	+	0.00122
protein phosphorylation	577	241	180.18	1.34	+	0.00147
cell communication	2858	1014	892.45	1.14	+	0.00182
RNA metabolic process	2187	586	682.92	0.86	-	0.00719
cellular defense response	219	102	68.39	1.49	+	0.0176
coenzyme metabolic process	97	53	30.29	1.75	+	0.0248
developmental process	2381	839	743.5	1.13	+	0.0284
fatty acid beta-oxidation	29	23	9.06	2.54	+	0.0159
Panther GO slim Cellular Component
actin cytoskeleton	334	151	104.3	1.45	+	0.000408
cytoplasm	788	304	246.07	1.24	+	0.00694
mitochondrion	104	55	32.48	1.69	+	0.00883

## Sheet: T1 fast vs control
PANTHER Pathways	#	#	expected	Fold Enrichment	+/-	P value
Inflammation mediated by chemokine and cytokine signaling pathway	241	78	43.92	1.78	+	0.000291
Angiogenesis	146	51	26.61	1.92	+	0.00244
T cell activation	85	34	15.49	2.19	+	0.00481
CCKR signaling map	164	54	29.89	1.81	+	0.0066
PDGF signaling pathway	133	44	24.24	1.82	+	0.0288
TCA cycle	9	8	1.64	4.88	+	0.0473
PANTHER GO-Slim Molecular Function	#	#	expected	Fold Enrichment	+/-	P value
oxidoreductase activity	656	184	119.56	1.54	+	2.56e-06
phosphoprotein phosphatase activity	196	69	35.72	1.93	+	7.36e-05
small GTPase regulator activity	353	107	64.34	1.66	+	9.39e-05
guanyl-nucleotide exchange factor activity	153	55	27.89	1.97	+	0.000568
DNA binding	1642	234	299.26	0.78	-	0.00443
structural constituent of cytoskeleton	655	165	119.38	1.38	+	0.0055
receptor binding	858	207	156.38	1.32	+	0.00727
calcium ion binding	386	105	70.35	1.49	+	0.00967
protein kinase activity	436	112	79.46	1.41	+	0.0478
PANTHER GO-Slim Biological Process	#	#	expected	Fold Enrichment	+/-	P value
cell communication	2858	657	520.89	1.26	+	5.38e-08
sensory perception of chemical stimulus	149	2	27.16	< 0.2	-	1.29e-07
regulation of catalytic activity	1033	256	188.27	1.36	+	0.000178
mRNA splicing, via spliceosome	236	16	43.01	0.37	-	0.000426
transcription, DNA-dependent	1698	237	309.47	0.77	-	0.001
cell-cell adhesion	331	96	60.33	1.59	+	0.00257
lipid metabolic process	852	209	155.28	1.35	+	0.00338
protein phosphorylation	577	150	105.16	1.43	+	0.00372
endocytosis	367	102	66.89	1.52	+	0.00729
anatomical structure morphogenesis	599	152	109.17	1.39	+	0.0104
system development	1235	283	225.09	1.26	+	0.0147
immune response	509	131	92.77	1.41	+	0.0188
respiratory electron transport chain	209	63	38.09	1.65	+	0.0274
cellular component movement	446	116	81.29	1.43	+	0.0313
phosphate-containing compound metabolic process	874	206	159.29	1.29	+	0.0348
blood coagulation	154	49	28.07	1.75	+	0.0448
PANTHER GO-Slim Cellular Component	#	#	expected	Fold Enrichment	+/-	P value
actin cytoskeleton	334	97	60.87	1.59	+	0.000469
intracellular	2517	542	458.74	1.18	+	0.00123
extracellular matrix	246	69	44.84	1.54	+	0.0209
extracellular region	590	142	107.53	1.32	+	0.0334

## Sheet: t2 fast vs control
PANTHER Pathways	#	#	expected	Fold Enrichment	+/-	P value
Inflammation mediated by chemokine and cytokine signaling pathway	241	86	52.03	1.65	+	0.00136
Integrin signalling pathway	182	63	39.29	1.6	+	0.0436
PANTHER GO-Slim Molecular Function	#	#	expected	Fold Enrichment	+/-	P value
oxidoreductase activity	656	235	141.62	1.66	+	2.74e-11
phosphoprotein phosphatase activity	196	79	42.31	1.87	+	4.37e-05
receptor binding	858	254	185.23	1.37	+	9e-05
small GTPase regulator activity	353	121	76.21	1.59	+	0.000179
DNA binding	1642	275	354.49	0.78	-	0.000478
guanyl-nucleotide exchange factor activity	153	60	33.03	1.82	+	0.00244
nucleic acid binding transcription factor activity	1419	240	306.34	0.78	-	0.00451
transferase activity	1549	402	334.41	1.2	+	0.0166
extracellular matrix structural constituent	72	32	15.54	2.06	+	0.0274
PANTHER GO-Slim Biological Process	#	#	expected	Fold Enrichment	+/-	P value
sensory perception of chemical stimulus	149	2	32.17	< 0.2	-	1.17e-09
oxidative phosphorylation	55	37	11.87	3.12	+	8.66e-07
respiratory electron transport chain	209	88	45.12	1.95	+	1.87e-06
cell communication	2858	732	617.01	1.19	+	0.000122
coenzyme metabolic process	97	46	20.94	2.2	+	0.000312
phosphate-containing compound metabolic process	874	252	188.69	1.34	+	0.000863
cell-cell adhesion	331	110	71.46	1.54	+	0.00259
cellular protein modification process	1273	345	274.82	1.26	+	0.00296
transcription from RNA polymerase II promoter	1510	256	325.99	0.79	-	0.00383
fatty acid beta-oxidation	29	19	6.26	3.03	+	0.00672
immune response	509	154	109.89	1.4	+	0.00714
regulation of catalytic activity	1033	283	223.01	1.27	+	0.00874
cellular defense response	219	77	47.28	1.63	+	0.00883
macrophage activation	151	56	32.6	1.72	+	0.0253
mRNA processing	326	42	70.38	0.6	-	0.036
PANTHER GO-Slim Cellular Component	#	#	expected	Fold Enrichment	+/-	P value
extracellular region	590	180	127.37	1.41	+	0.000215
mitochondrion	104	46	22.45	2.05	+	0.000385
actin cytoskeleton	334	106	72.11	1.47	+	0.0045
extracellular matrix	246	81	53.11	1.53	+	0.00953
ribonucleoprotein complex	206	25	44.47	0.56	-	0.0483

## Sheet: all slow vs control
PANTHER Pathways	#	#	expected	Fold Enrichment	+/-	P value
Integrin signalling pathway	182	96	64.43	1.49	+	0.0205
PANTHER GO-Slim Molecular Function	#	#	expected	Fold Enrichment	+/-	P value
small GTPase regulator activity	353	182	124.97	1.46	+	0.000136
oxidoreductase activity	656	302	232.23	1.3	+	0.000774
protein binding	2697	1080	954.77	1.13	+	0.00162
hydrolase activity, acting on ester bonds	648	293	229.4	1.28	+	0.00382
protein kinase activity	436	206	154.35	1.33	+	0.00585
guanyl-nucleotide exchange factor activity	153	83	54.16	1.53	+	0.0258
PANTHER GO-Slim Biological Process	#	#	expected	Fold Enrichment	+/-	P value
sensory perception of chemical stimulus	149	4	52.75	< 0.2	-	8.02e-16
phosphate-containing compound metabolic process	874	388	309.41	1.25	+	0.00128
protein phosphorylation	577	267	204.27	1.31	+	0.00251
cellular component movement	446	213	157.89	1.35	+	0.00307
intracellular protein transport	1029	437	364.28	1.2	+	0.0172
regulation of catalytic activity	1033	435	365.69	1.19	+	0.0349
respiratory electron transport chain	209	107	73.99	1.45	+	0.0375
PANTHER GO-Slim Cellular Component	#	#	expected	Fold Enrichment	+/-	P value
immunoglobulin complex	72	5	25.49	< 0.2	-	4.29e-05
actin cytoskeleton	334	160	118.24	1.35	+	0.00618
cytoplasm	788	336	278.96	1.2	+	0.0183

## Sheet: T1 slow vs control
PANTHER Pathways	#	#	expected	Fold Enrichment	+/-	P value
Inflammation mediated by chemokine and cytokine signaling pathway	241	92	59.71	1.54	+	0.0088
CCKR signaling map	164	65	40.63	1.6	+	0.0378
Angiogenesis	146	59	36.17	1.63	+	0.0442
PANTHER GO-Slim Molecular Function	#	#	expected	Fold Enrichment	+/-	P value
small GTPase regulator activity	353	138	87.45	1.58	+	4.73e-05
protein kinase activity	436	155	108.02	1.43	+	0.00167
structural constituent of cytoskeleton	655	218	162.27	1.34	+	0.00216
oxidoreductase activity	656	218	162.52	1.34	+	0.00236
guanyl-nucleotide exchange factor activity	153	66	37.9	1.74	+	0.00345
phosphoprotein phosphatase activity	196	79	48.56	1.63	+	0.00565
actin binding	177	69	43.85	1.57	+	0.0425
PANTHER GO-Slim Biological Process	#	#	expected	Fold Enrichment	+/-	P value
sensory perception of chemical stimulus	149	2	36.91	< 0.2	-	1.3e-11
cell communication	2858	831	708.05	1.17	+	0.000123
protein phosphorylation	577	201	142.95	1.41	+	0.000415
cellular component movement	446	162	110.49	1.47	+	0.000443
regulation of catalytic activity	1033	327	255.92	1.28	+	0.00141
phosphate-containing compound metabolic process	874	280	216.53	1.29	+	0.00286
endocytosis	367	130	90.92	1.43	+	0.0127
immune system process	1336	400	330.98	1.21	+	0.0164
oxidative phosphorylation	55	30	13.63	2.2	+	0.0185
intracellular protein transport	1029	315	254.93	1.24	+	0.0226
cell-cell adhesion	331	117	82	1.43	+	0.0311
PANTHER GO-Slim Cellular Component	#	#	expected	Fold Enrichment	+/-	P value
actin cytoskeleton	334	134	82.75	1.62	+	5e-06
immunoglobulin complex	72	1	17.84	< 0.2	-	1.54e-05
cytoplasm	788	242	195.22	1.24	+	0.0249

## Sheet: T2 slow vs control
PANTHER Pathways	#	#	expected	Fold Enrichment	+/-	P value
Inflammation mediated by chemokine and cytokine signaling pathway	241	81	47.95	1.69	+	0.00114
TCA cycle	9	9	1.79	5.03	+	0.0163
Integrin signalling pathway	182	60	36.21	1.66	+	0.0263
PANTHER GO-Slim Molecular Function	#	#	expected	Fold Enrichment	+/-	P value
oxidoreductase activity	656	202	130.51	1.55	+	3.49e-07
small GTPase regulator activity	353	119	70.23	1.69	+	9e-06
protein binding	2697	649	536.55	1.21	+	3.38e-05
guanyl-nucleotide exchange factor activity	153	57	30.44	1.87	+	0.00169
DNA binding	1642	256	326.67	0.78	-	0.00232
protein kinase activity	436	126	86.74	1.45	+	0.00618
phosphoprotein phosphatase activity	196	66	38.99	1.69	+	0.00771
nucleic acid binding transcription factor activity	1419	221	282.3	0.78	-	0.00861
calcium ion binding	386	113	76.79	1.47	+	0.0092
PANTHER GO-Slim Biological Process	#	#	expected	Fold Enrichment	+/-	P value
respiratory electron transport chain	209	83	41.58	2	+	1.79e-06
oxidative phosphorylation	55	34	10.94	3.11	+	3.83e-06
cell communication	2858	679	568.58	1.19	+	0.000125
phosphate-containing compound metabolic process	874	240	173.88	1.38	+	0.000146
immune system process	1336	340	265.79	1.28	+	0.000712
endocytosis	367	113	73.01	1.55	+	0.00156
regulation of catalytic activity	1033	269	205.51	1.31	+	0.00165
lipid metabolic process	852	227	169.5	1.34	+	0.0021
protein phosphorylation	577	163	114.79	1.42	+	0.00213
cell-cell adhesion	331	103	65.85	1.56	+	0.00255
cellular component movement	446	130	88.73	1.47	+	0.00424
developmental process	2381	559	473.69	1.18	+	0.00536
mRNA splicing, via spliceosome	236	24	46.95	0.51	-	0.035
PANTHER GO-Slim Cellular Component	#	#	expected	Fold Enrichment	+/-	P value
immunoglobulin complex	72	1	14.32	< 0.2	-	0.000423
intracellular	2517	587	500.74	1.17	+	0.00139
extracellular region	590	160	117.38	1.36	+	0.00397
extracellular matrix	246	75	48.94	1.53	+	0.0139
mitochondrion	104	38	20.69	1.84	+	0.0185
actin cytoskeleton	334	95	66.45	1.43	+	0.024
intermediate filament cytoskeleton	75	4	14.92	0.27	-	0.0421

## Sheet: all slow vs fast
PANTHER GO-Slim Molecular Function	#	#	expected	Fold Enrichment	+/-	P value
transferase activity	1549	231	184.02	1.26	+	0.0462
PANTHER GO-Slim Biological Process	#	#	expected	Fold Enrichment	+/-	P value
sensory perception of chemical stimulus	149	1	17.7	< 0.2	-	7.99e-05
protein lipidation	29	14	3.45	4.06	+	0.00339
transcription, DNA-dependent	1698	253	201.72	1.25	+	0.0324
PANTHER GO-Slim Cellular Component	#	#	expected	Fold Enrichment	+/-	P value
intracellular	2517	370	299.02	1.24	+	0.000529
actin cytoskeleton	334	62	39.68	1.56	+	0.0263

## Sheet: T2 slow vs fast
PANTHER GO-Slim Molecular Function	#	#	expected	Fold Enrichment	+/-	P value
receptor activity	1525	121	165	0.73	-	0.02
transferase activity	1549	213	167.6	1.27	+	0.0404
PANTHER GO-Slim Biological Process	#	#	expected	Fold Enrichment	+/-	P value
sensory perception	454	15	49.12	0.31	-	1.97e-06
cellular protein modification process	1273	182	137.74	1.32	+	0.0239
PANTHER GO-Slim Cellular Component	#	#	expected	Fold Enrichment	+/-	P value
intracellular	2517	344	272.33	1.26	+	0.000183
actin cytoskeleton	334	59	36.14	1.63	+	0.0122
