# Supplementary material for: Expression profiling of disease progression in canine model of Duchenne muscular dystrophy
Source: PLoS One. 2018 Mar 19;13(3):e0194485. doi: 10.1371/journal.pone.0194485 (PMC5858769; doi:10.1371/journal.pone.0194485)
Supplement: S3 Table — All identified nonsynonymous SNVs are listed in the worksheet labeled “nonsynonymous”, while those included in top 10 up- and down-regulated DEGs are featured on the worksheet labeled “Included in Top10 lists”. (XLSX) [file pone.0194485.s003.xlsx]

## Sheet: nonsynonmous
Chromosome#	Position	Reference	Allele	Consequence	Impact	Symbol	Gene	Feature_type	Feature	Biotype	cDNA_position	CDS_position	Protein_position	Amino_acids	Codons	Existing_variation	Symbol_source	HGNC_ID	SIFT
1	266523	G	T	missense_variant	MODERATE	ENPP1	ENSCAFG00000000001	Transcript	ENSCAFT00000000001	protein_coding	1919	1802	601	P/H	cCc/cAc	rs850797385	VGNC	-	tolerated(0.34)
1	604894	A	G	missense_variant	MODERATE	ADNP2	ENSCAFG00000000007	Transcript	ENSCAFT00000000008	protein_coding	1533	775	259	F/L	Ttt/Ctt	rs21953191	VGNC	-	tolerated(1)
1	4835799	C	T	missense_variant	MODERATE	ZNF407	ENSCAFG00000000022	Transcript	ENSCAFT00000000037	protein_coding	3955	3899	1300	G/D	gGc/gAc	rs21901423	HGNC	HGNC:19904	tolerated(1)
1	4836030	A	G	missense_variant	MODERATE	ZNF407	ENSCAFG00000000022	Transcript	ENSCAFT00000000037	protein_coding	3724	3668	1223	V/A	gTg/gCg	rs8779375	HGNC	HGNC:19904	tolerated(0.84)
1	4838054	G	T	missense_variant	MODERATE	ZNF407	ENSCAFG00000000022	Transcript	ENSCAFT00000000037	protein_coding	1700	1644	548	H/Q	caC/caA	rs853039166	HGNC	HGNC:19904	deleterious(0.01)
1	4838721	C	T	missense_variant	MODERATE	ZNF407	ENSCAFG00000000022	Transcript	ENSCAFT00000000037	protein_coding	1033	977	326	S/N	aGc/aAc	rs8779376	HGNC	HGNC:19904	tolerated(0.33)
1	9214283	C	A	missense_variant	MODERATE	CCDC102B	ENSCAFG00000000040	Transcript	ENSCAFT00000000060	protein_coding	1439	1190	397	S/I	aGt/aTt	rs22000799	VGNC	-	deleterious(0.04)
1	12895058	A	G	missense_variant	MODERATE	-	ENSCAFG00000029206	Transcript	ENSCAFT00000044152	protein_coding	274	274	92	C/R	Tgt/Cgt	-	-	-	tolerated(1)
1	14503852	G	A	missense_variant	MODERATE	-	ENSCAFG00000029021	Transcript	ENSCAFT00000043679	protein_coding	8	8	3	G/D	gGt/gAt	-	-	-	-
1	14517554	A	G	missense_variant	MODERATE	TNFRSF11A	ENSCAFG00000000075	Transcript	ENSCAFT00000000128	protein_coding	1126	1051	351	S/P	Tcc/Ccc	rs851963222	VGNC	-	tolerated(1)
1	14517554	A	G	missense_variant	MODERATE	TNFRSF11A	ENSCAFG00000000075	Transcript	ENSCAFT00000049213	protein_coding	1057	1057	353	S/P	Tcc/Ccc	rs851963222	VGNC	-	tolerated(1)
1	17490948	A	G	missense_variant	MODERATE	ALPK2	ENSCAFG00000000107	Transcript	ENSCAFT00000000169	protein_coding	1965	1049	350	D/G	gAc/gGc	rs851907003	VGNC	-	tolerated(1)
1	17490998	G	A	missense_variant	MODERATE	ALPK2	ENSCAFG00000000107	Transcript	ENSCAFT00000000169	protein_coding	2015	1099	367	G/S	Ggt/Agt	rs851532609	VGNC	-	tolerated(1)
1	17525078	G	A	missense_variant	MODERATE	ALPK2	ENSCAFG00000000107	Transcript	ENSCAFT00000000169	protein_coding	4034	3118	1040	A/T	Gca/Aca	rs21984250	VGNC	-	tolerated(0.18)
1	17525093	A	G	missense_variant	MODERATE	ALPK2	ENSCAFG00000000107	Transcript	ENSCAFT00000000169	protein_coding	4049	3133	1045	I/V	Att/Gtt	rs9178350	VGNC	-	tolerated(0.64)
1	17534245	G	A	missense_variant	MODERATE	ALPK2	ENSCAFG00000000107	Transcript	ENSCAFT00000000169	protein_coding	6275	5359	1787	V/I	Gtt/Att	rs852203670	VGNC	-	deleterious(0.05)
1	21119262	C	T	missense_variant	MODERATE	C18orf54	ENSCAFG00000000147	Transcript	ENSCAFT00000000238	protein_coding	697	467	156	C/Y	tGc/tAc	rs851716196	HGNC	HGNC:13796	tolerated(0.62)
1	23818904	T	A	missense_variant	MODERATE	MEX3C	ENSCAFG00000000162	Transcript	ENSCAFT00000000262	protein_coding	580	580	194	Y/N	Tac/Aac	-	VGNC	-	tolerated(1)
1	23818931	C	A	missense_variant,splice_region_variant	MODERATE	MEX3C	ENSCAFG00000000162	Transcript	ENSCAFT00000000262	protein_coding	607	607	203	R/S	Cgc/Agc	-	VGNC	-	tolerated(1)
1	28008246	C	T	missense_variant	MODERATE	AHI1	ENSCAFG00000000234	Transcript	ENSCAFT00000000373	protein_coding	3579	3458	1153	R/H	cGt/cAt	rs851930295	HGNC	HGNC:21575	tolerated_low_confidence(0.57)
1	28263061	A	G	missense_variant	MODERATE	-	ENSCAFG00000000237	Transcript	ENSCAFT00000000374	protein_coding	664	664	222	N/D	Aac/Gac	-	-	-	tolerated(1)
1	28263140	G	A	missense_variant	MODERATE	-	ENSCAFG00000000237	Transcript	ENSCAFT00000000374	protein_coding	743	743	248	S/N	aGc/aAc	rs851634523	-	-	tolerated(0.3)
1	30716628	A	G	missense_variant	MODERATE	HEBP2	ENSCAFG00000000274	Transcript	ENSCAFT00000000424	protein_coding	408	11	4	Q/R	cAg/cGg	-	VGNC	-	tolerated_low_confidence(0.22)
1	30745315	C	T	missense_variant	MODERATE	NHSL1	ENSCAFG00000000275	Transcript	ENSCAFT00000000426	protein_coding	3766	3766	1256	A/T	Gca/Aca	rs852738242	VGNC	-	tolerated(1)
1	30745315	C	T	missense_variant	MODERATE	NHSL1	ENSCAFG00000000275	Transcript	ENSCAFT00000045214	protein_coding	4235	3883	1295	A/T	Gca/Aca	rs852738242	VGNC	-	tolerated(1)
1	30747611	T	C	missense_variant	MODERATE	NHSL1	ENSCAFG00000000275	Transcript	ENSCAFT00000000426	protein_coding	1984	1984	662	S/G	Agc/Ggc	rs22042698	VGNC	-	tolerated(1)
1	30747611	T	C	missense_variant	MODERATE	NHSL1	ENSCAFG00000000275	Transcript	ENSCAFT00000043400	protein_coding	2152	2152	718	S/G	Agc/Ggc	rs22042698	VGNC	-	tolerated(1)
1	30747611	T	C	missense_variant	MODERATE	NHSL1	ENSCAFG00000000275	Transcript	ENSCAFT00000045214	protein_coding	2453	2101	701	S/G	Agc/Ggc	rs22042698	VGNC	-	tolerated(1)
1	30748213	G	T	missense_variant	MODERATE	NHSL1	ENSCAFG00000000275	Transcript	ENSCAFT00000000426	protein_coding	1382	1382	461	A/D	gCc/gAc	rs852609474	VGNC	-	tolerated(0.13)
1	30748213	G	T	missense_variant	MODERATE	NHSL1	ENSCAFG00000000275	Transcript	ENSCAFT00000043400	protein_coding	1550	1550	517	A/D	gCc/gAc	rs852609474	VGNC	-	tolerated(0.1)
1	30748213	G	T	missense_variant	MODERATE	NHSL1	ENSCAFG00000000275	Transcript	ENSCAFT00000045214	protein_coding	1851	1499	500	A/D	gCc/gAc	rs852609474	VGNC	-	tolerated(0.13)
1	30748414	A	G	missense_variant	MODERATE	NHSL1	ENSCAFG00000000275	Transcript	ENSCAFT00000000426	protein_coding	1181	1181	394	I/T	aTa/aCa	rs22042692	VGNC	-	tolerated(0.14)
1	30748414	A	G	missense_variant	MODERATE	NHSL1	ENSCAFG00000000275	Transcript	ENSCAFT00000043400	protein_coding	1349	1349	450	I/T	aTa/aCa	rs22042692	VGNC	-	tolerated(0.13)
1	30748414	A	G	missense_variant	MODERATE	NHSL1	ENSCAFG00000000275	Transcript	ENSCAFT00000045214	protein_coding	1650	1298	433	I/T	aTa/aCa	rs22042692	VGNC	-	tolerated(0.11)
1	35299304	T	C	missense_variant	MODERATE	PHACTR2	ENSCAFG00000000312	Transcript	ENSCAFT00000000479	protein_coding	1027	1027	343	S/P	Tct/Cct	rs21910032	VGNC	-	tolerated_low_confidence(1)
1	35299304	T	C	missense_variant	MODERATE	PHACTR2	ENSCAFG00000000312	Transcript	ENSCAFT00000044951	protein_coding	951	787	263	S/P	Tct/Cct	rs21910032	VGNC	-	tolerated_low_confidence(1)
1	35388208	A	G	missense_variant	MODERATE	ZC2HC1B	ENSCAFG00000000317	Transcript	ENSCAFT00000037946	protein_coding	220	220	74	M/V	Atg/Gtg	rs852790970	VGNC	-	tolerated(0.3)
1	35867865	G	A	missense_variant	MODERATE	UTRN	ENSCAFG00000000326	Transcript	ENSCAFT00000044228	protein_coding	2087	1702	568	V/I	Gtc/Atc	rs9120814	VGNC	-	tolerated(0.17)
1	35885262	G	T	missense_variant	MODERATE	UTRN	ENSCAFG00000000326	Transcript	ENSCAFT00000044228	protein_coding	3212	2827	943	V/L	Gtg/Ttg	rs21880398	VGNC	-	tolerated(0.5)
1	35932456	C	T	missense_variant,splice_region_variant	MODERATE	UTRN	ENSCAFG00000000326	Transcript	ENSCAFT00000044228	protein_coding	5456	5071	1691	R/C	Cgt/Tgt	rs21889939	VGNC	-	deleterious(0.02)
1	40635826	C	A	missense_variant	MODERATE	-	ENSCAFG00000000399	Transcript	ENSCAFT00000000628	protein_coding	133	133	45	L/I	Ctc/Atc	rs852355952	-	-	tolerated(1)
1	40635826	C	A	missense_variant	MODERATE	-	ENSCAFG00000000399	Transcript	ENSCAFT00000042946	protein_coding	124	124	42	L/I	Ctc/Atc	rs852355952	-	-	tolerated(1)
1	40636211	C	G	missense_variant	MODERATE	-	ENSCAFG00000000399	Transcript	ENSCAFT00000000628	protein_coding	282	282	94	D/E	gaC/gaG	-	-	-	tolerated(0.09)
1	40636211	C	G	missense_variant	MODERATE	-	ENSCAFG00000000399	Transcript	ENSCAFT00000042946	protein_coding	279	279	93	D/E	gaC/gaG	-	-	-	deleterious(0.01)
1	40637208	C	T	missense_variant	MODERATE	-	ENSCAFG00000000399	Transcript	ENSCAFT00000000628	protein_coding	590	590	197	S/L	tCg/tTg	-	-	-	tolerated(0.33)
1	41288084	T	C	missense_variant	MODERATE	PLEKHG1	ENSCAFG00000000405	Transcript	ENSCAFT00000000638	protein_coding	3045	2890	964	S/P	Tca/Cca	rs851756558	VGNC	-	deleterious(0.04)
1	44932830	G	A	missense_variant	MODERATE	TIAM2	ENSCAFG00000000577	Transcript	ENSCAFT00000000892	protein_coding	1933	1384	462	D/N	Gat/Aat	rs850998216	HGNC	HGNC:11806	tolerated(0.06)
1	46775655	T	C	missense_variant	MODERATE	ARID1B	ENSCAFG00000000608	Transcript	ENSCAFT00000000940	protein_coding	3488	3488	1163	V/A	gTg/gCg	rs852490851	HGNC	HGNC:18040	-
1	46943736	A	T	missense_variant,splice_region_variant	MODERATE	ZDHHC14	ENSCAFG00000000618	Transcript	ENSCAFT00000000958	protein_coding	145	145	49	I/L	Ata/Tta	-	VGNC	-	tolerated(0.06)
1	48159645	G	A	missense_variant,splice_region_variant	MODERATE	SYTL3	ENSCAFG00000000659	Transcript	ENSCAFT00000001014	protein_coding	2577	1724	575	R/K	aGg/aAg	rs851276304	VGNC	-	tolerated(1)
1	48337391	C	T	missense_variant	MODERATE	RSPH3	ENSCAFG00000000664	Transcript	ENSCAFT00000001027	protein_coding	725	725	242	R/Q	cGa/cAa	-	VGNC	-	tolerated(0.2)
1	49062755	G	A	missense_variant	MODERATE	PNLDC1	ENSCAFG00000000740	Transcript	ENSCAFT00000001145	protein_coding	1783	1549	517	A/T	Gct/Act	rs21944782	VGNC	-	tolerated(1)
1	49408338	G	C	missense_variant	MODERATE	SLC22A3	ENSCAFG00000023358	Transcript	ENSCAFT00000001165	protein_coding	422	347	116	G/A	gGg/gCg	-	VGNC	-	tolerated(0.85)
1	49408367	G	C	missense_variant	MODERATE	SLC22A3	ENSCAFG00000023358	Transcript	ENSCAFT00000001165	protein_coding	451	376	126	G/R	Ggc/Cgc	-	VGNC	-	tolerated(0.29)
1	56427243	C	T	missense_variant	MODERATE	THBS2	ENSCAFG00000000874	Transcript	ENSCAFT00000001365	protein_coding	44	44	15	S/N	aGc/aAc	rs853186117	VGNC	-	tolerated_low_confidence(0.32)
1	56427243	C	T	missense_variant	MODERATE	THBS2	ENSCAFG00000000874	Transcript	ENSCAFT00000046608	protein_coding	44	44	15	S/N	aGc/aAc	rs853186117	VGNC	-	tolerated_low_confidence(0.3)
1	56686323	G	A	missense_variant	MODERATE	WDR27	ENSCAFG00000000884	Transcript	ENSCAFT00000001375	protein_coding	1531	1531	511	H/Y	Cac/Tac	rs850888309	HGNC	HGNC:21248	tolerated(1)
1	56686323	G	A	missense_variant	MODERATE	WDR27	ENSCAFG00000000884	Transcript	ENSCAFT00000046940	protein_coding	1531	1531	511	H/Y	Cac/Tac	rs850888309	HGNC	HGNC:21248	tolerated(1)
1	56686364	C	T	missense_variant	MODERATE	WDR27	ENSCAFG00000000884	Transcript	ENSCAFT00000001375	protein_coding	1490	1490	497	S/N	aGt/aAt	rs851370125	HGNC	HGNC:21248	tolerated(0.29)
1	56686364	C	T	missense_variant	MODERATE	WDR27	ENSCAFG00000000884	Transcript	ENSCAFT00000046940	protein_coding	1490	1490	497	S/N	aGt/aAt	rs851370125	HGNC	HGNC:21248	tolerated(0.3)
1	56688295	G	A	missense_variant	MODERATE	WDR27	ENSCAFG00000000884	Transcript	ENSCAFT00000001375	protein_coding	1429	1429	477	R/C	Cgt/Tgt	rs21936245	HGNC	HGNC:21248	deleterious(0.03)
1	56688295	G	A	missense_variant	MODERATE	WDR27	ENSCAFG00000000884	Transcript	ENSCAFT00000046940	protein_coding	1429	1429	477	R/C	Cgt/Tgt	rs21936245	HGNC	HGNC:21248	deleterious(0.03)
1	56895120	G	A	missense_variant	MODERATE	CALHM6	ENSCAFG00000023345	Transcript	ENSCAFT00000035848	protein_coding	490	490	164	G/S	Ggc/Agc	-	VGNC	-	tolerated(0.88)
1	57556519	A	G	missense_variant	MODERATE	ROS1	ENSCAFG00000000923	Transcript	ENSCAFT00000001427	protein_coding	7404	6829	2277	C/R	Tgt/Cgt	rs852283708	VGNC	-	tolerated_low_confidence(0.5)
1	57581060	G	T	missense_variant	MODERATE	ROS1	ENSCAFG00000000923	Transcript	ENSCAFT00000001427	protein_coding	6612	6037	2013	L/M	Ctg/Atg	rs852091434	VGNC	-	tolerated(0.15)
1	57828586	C	G	missense_variant	MODERATE	GOPC	ENSCAFG00000000928	Transcript	ENSCAFT00000001435	protein_coding	233	233	78	G/A	gGg/gCg	rs853047735	HGNC	HGNC:17643	tolerated(1)
1	57828588	C	A	missense_variant	MODERATE	GOPC	ENSCAFG00000000928	Transcript	ENSCAFT00000001435	protein_coding	231	231	77	L/F	ttG/ttT	rs850644657	HGNC	HGNC:17643	tolerated(1)
1	59273257	C	T	missense_variant	MODERATE	MAN1A1	ENSCAFG00000000945	Transcript	ENSCAFT00000001467	protein_coding	173	173	58	S/N	aGc/aAc	rs851971944	VGNC	-	tolerated(0.27)
1	60597199	C	T	missense_variant	MODERATE	-	ENSCAFG00000030746	Transcript	ENSCAFT00000045887	protein_coding	1799	926	309	G/D	gGt/gAt	rs21908844,rs850688537	-	-	-
1	60597199	C	T	missense_variant	MODERATE	-	ENSCAFG00000030746	Transcript	ENSCAFT00000047886	protein_coding	1799	926	309	G/D	gGt/gAt	rs21908844,rs850688537	-	-	-
1	62092209	A	G	missense_variant	MODERATE	SMPDL3A	ENSCAFG00000001002	Transcript	ENSCAFT00000043737	protein_coding	89	89	30	K/R	aAa/aGa	-	VGNC	-	tolerated_low_confidence(0.7)
1	62441627	A	G	missense_variant	MODERATE	TRDN	ENSCAFG00000001016	Transcript	ENSCAFT00000001569	protein_coding	1664	1664	555	F/S	tTc/tCc	rs852068511	VGNC	-	tolerated_low_confidence(0.16)
1	64639760	A	G	missense_variant	MODERATE	-	ENSCAFG00000032212	Transcript	ENSCAFT00000044703	protein_coding	416	416	139	Q/R	cAa/cGa	rs853040863	-	-	tolerated(1)
1	64799525	A	G	missense_variant	MODERATE	NCOA7	ENSCAFG00000001047	Transcript	ENSCAFT00000001606	protein_coding	2374	2311	771	M/V	Atg/Gtg	rs851976403	VGNC	-	tolerated(0.39)
1	67880777	G	A	missense_variant	MODERATE	LAMA2	ENSCAFG00000001106	Transcript	ENSCAFT00000001697	protein_coding	3469	2951	984	R/H	cGc/cAc	rs852439638	VGNC	-	tolerated(0.08)
1	67880777	G	A	missense_variant	MODERATE	LAMA2	ENSCAFG00000001106	Transcript	ENSCAFT00000036090	protein_coding	2882	2882	961	R/H	cGc/cAc	rs852439638	VGNC	-	tolerated(0.08)
1	67932820	A	C	missense_variant	MODERATE	LAMA2	ENSCAFG00000001106	Transcript	ENSCAFT00000001697	protein_coding	5072	4554	1518	Q/H	caA/caC	rs852895679	VGNC	-	tolerated(0.61)
1	67932820	A	C	missense_variant	MODERATE	LAMA2	ENSCAFG00000001106	Transcript	ENSCAFT00000036090	protein_coding	4485	4485	1495	Q/H	caA/caC	rs852895679	VGNC	-	tolerated(0.59)
1	68848260	A	G	missense_variant	MODERATE	TMEM200A	ENSCAFG00000001117	Transcript	ENSCAFT00000001710	protein_coding	997	997	333	N/D	Aac/Gac	rs21913312	VGNC	-	tolerated(1)
1	68848287	G	A	missense_variant	MODERATE	TMEM200A	ENSCAFG00000001117	Transcript	ENSCAFT00000001710	protein_coding	1024	1024	342	G/S	Ggc/Agc	rs21913313	VGNC	-	tolerated(0.74)
1	69140853	T	A	missense_variant	MODERATE	EPB41L2	ENSCAFG00000001136	Transcript	ENSCAFT00000001740	protein_coding	3001	2075	692	Q/L	cAg/cTg	rs850752730	VGNC	-	tolerated_low_confidence(0.29)
1	69687683	G	A	missense_variant	MODERATE	-	ENSCAFG00000032104	Transcript	ENSCAFT00000048993	protein_coding	148	148	50	V/I	Gta/Ata	-	-	-	tolerated(1)
1	69687968	C	T	missense_variant	MODERATE	-	ENSCAFG00000032104	Transcript	ENSCAFT00000048993	protein_coding	433	433	145	P/S	Cct/Tct	-	-	-	deleterious(0.03)
1	70105298	A	T	missense_variant	MODERATE	ZNF782	ENSCAFG00000030584	Transcript	ENSCAFT00000048479	protein_coding	1257	695	232	E/V	gAg/gTg	rs852023130	VGNC	-	deleterious(0.01)
1	70342327	C	T	missense_variant	MODERATE	HABP4	ENSCAFG00000001205	Transcript	ENSCAFT00000001864	protein_coding	835	835	279	A/T	Gca/Aca	rs852843778	VGNC	-	tolerated(0.63)
1	70377204	C	G	missense_variant	MODERATE	HABP4	ENSCAFG00000001205	Transcript	ENSCAFT00000001864	protein_coding	28	28	10	A/P	Gca/Cca	-	VGNC	-	tolerated(0.91)
1	70828630	T	C	missense_variant	MODERATE	ERCC6L2	ENSCAFG00000001219	Transcript	ENSCAFT00000001906	protein_coding	2858	2858	953	K/R	aAa/aGa	rs851053240	HGNC	HGNC:26922	tolerated_low_confidence(1)
1	71290513	A	T	missense_variant,splice_region_variant	MODERATE	PTCH1	ENSCAFG00000001246	Transcript	ENSCAFT00000001978	protein_coding	2607	2607	869	K/N	aaA/aaT	rs851293216	HGNC	HGNC:9585	tolerated(0.62)
1	71290515	T	A	missense_variant	MODERATE	PTCH1	ENSCAFG00000001246	Transcript	ENSCAFT00000001978	protein_coding	2609	2609	870	F/Y	tTc/tAc	rs853115082	HGNC	HGNC:9585	tolerated(1)
1	71290522	A	T	missense_variant	MODERATE	PTCH1	ENSCAFG00000001246	Transcript	ENSCAFT00000001978	protein_coding	2616	2616	872	K/N	aaA/aaT	rs851484242	HGNC	HGNC:9585	tolerated(1)
1	73645744	G	A	missense_variant	MODERATE	GOLM1	ENSCAFG00000001350	Transcript	ENSCAFT00000002093	protein_coding	904	884	295	G/E	gGa/gAa	rs852324602	VGNC	-	tolerated(0.1)
1	75537834	G	A	missense_variant	MODERATE	C9orf64	ENSCAFG00000001404	Transcript	ENSCAFT00000002175	protein_coding	895	895	299	E/K	Gaa/Aaa	rs852287795	HGNC	HGNC:28144	tolerated(1)
1	81276165	A	G	missense_variant	MODERATE	VPS13A	ENSCAFG00000001617	Transcript	ENSCAFT00000002558	protein_coding	5635	5635	1879	F/L	Ttc/Ctc	rs8404387	VGNC	-	tolerated(0.41)
1	81276165	A	G	missense_variant	MODERATE	VPS13A	ENSCAFG00000001617	Transcript	ENSCAFT00000048812	protein_coding	6510	5830	1944	F/L	Ttc/Ctc	rs8404387	VGNC	-	tolerated(0.35)
1	81820132	T	C	missense_variant	MODERATE	PRUNE2	ENSCAFG00000001646	Transcript	ENSCAFT00000002577	protein_coding	3376	3164	1055	I/T	aTa/aCa	rs21911196	VGNC	-	tolerated(1)
1	81820860	A	G	missense_variant	MODERATE	PRUNE2	ENSCAFG00000001646	Transcript	ENSCAFT00000002577	protein_coding	4104	3892	1298	K/E	Aag/Gag	rs851923555	VGNC	-	tolerated(1)
1	81821187	A	G	missense_variant	MODERATE	PRUNE2	ENSCAFG00000001646	Transcript	ENSCAFT00000002577	protein_coding	4431	4219	1407	M/V	Atg/Gtg	rs9190359	VGNC	-	tolerated(1)
1	81821223	A	G	missense_variant	MODERATE	PRUNE2	ENSCAFG00000001646	Transcript	ENSCAFT00000002577	protein_coding	4467	4255	1419	K/E	Aaa/Gaa	rs9190360	VGNC	-	tolerated(1)
1	81821496	A	G	missense_variant	MODERATE	PRUNE2	ENSCAFG00000001646	Transcript	ENSCAFT00000002577	protein_coding	4740	4528	1510	T/A	Act/Gct	rs21911236	VGNC	-	tolerated(0.44)
1	81822067	A	G	missense_variant	MODERATE	PRUNE2	ENSCAFG00000001646	Transcript	ENSCAFT00000002577	protein_coding	5311	5099	1700	N/S	aAt/aGt	rs21911242	VGNC	-	tolerated(1)
1	81822441	G	C	missense_variant	MODERATE	PRUNE2	ENSCAFG00000001646	Transcript	ENSCAFT00000002577	protein_coding	5685	5473	1825	E/Q	Gag/Cag	rs22012162	VGNC	-	deleterious(0.04)
1	81822505	G	A	missense_variant	MODERATE	PRUNE2	ENSCAFG00000001646	Transcript	ENSCAFT00000002577	protein_coding	5749	5537	1846	C/Y	tGc/tAc	rs22012164	VGNC	-	tolerated(1)
1	81822516	G	A	missense_variant	MODERATE	PRUNE2	ENSCAFG00000001646	Transcript	ENSCAFT00000002577	protein_coding	5760	5548	1850	G/S	Ggt/Agt	rs22012167	VGNC	-	tolerated(0.34)
1	81822744	C	G	missense_variant	MODERATE	PRUNE2	ENSCAFG00000001646	Transcript	ENSCAFT00000002577	protein_coding	5988	5776	1926	L/V	Ctg/Gtg	rs22012170	VGNC	-	tolerated(1)
1	81823807	G	C	missense_variant	MODERATE	PRUNE2	ENSCAFG00000001646	Transcript	ENSCAFT00000002577	protein_coding	7051	6839	2280	G/A	gGc/gCc	rs852149554	VGNC	-	tolerated(1)
1	83411096	G	T	missense_variant	MODERATE	TRPM6	ENSCAFG00000001751	Transcript	ENSCAFT00000002755	protein_coding	4975	4975	1659	A/S	Gcc/Tcc	rs850568332	VGNC	-	tolerated_low_confidence(0.4)
1	87311198	C	T	missense_variant	MODERATE	MAMDC2	ENSCAFG00000001890	Transcript	ENSCAFT00000002991	protein_coding	1820	1820	607	S/N	aGt/aAt	rs9002776	VGNC	-	tolerated(0.55)
1	87355626	C	T	missense_variant	MODERATE	MAMDC2	ENSCAFG00000001890	Transcript	ENSCAFT00000002991	protein_coding	1238	1238	413	R/H	cGt/cAt	-	VGNC	-	deleterious(0.01)
1	88156879	C	T	missense_variant	MODERATE	TJP2	ENSCAFG00000001902	Transcript	ENSCAFT00000003012	protein_coding	866	866	289	R/H	cGc/cAc	rs851491614	VGNC	-	tolerated(0.33)
1	88156879	C	T	missense_variant	MODERATE	TJP2	ENSCAFG00000001902	Transcript	ENSCAFT00000046860	protein_coding	927	797	266	R/H	cGc/cAc	rs851491614	VGNC	-	tolerated(0.34)
1	88156879	C	T	missense_variant	MODERATE	TJP2	ENSCAFG00000001902	Transcript	ENSCAFT00000048763	protein_coding	1194	797	266	R/H	cGc/cAc	rs851491614	VGNC	-	tolerated(0.3)
1	88586776	T	G	missense_variant	MODERATE	FAM122A	ENSCAFG00000001926	Transcript	ENSCAFT00000003049	protein_coding	133	133	45	S/R	Agt/Cgt	-	VGNC	-	deleterious(0.02)
1	92999558	C	T	missense_variant	MODERATE	SPATA6L	ENSCAFG00000002072	Transcript	ENSCAFT00000003283	protein_coding	1184	1184	395	C/Y	tGt/tAt	rs852550024	VGNC	-	tolerated(0.4)
1	92999558	C	T	missense_variant	MODERATE	SPATA6L	ENSCAFG00000002072	Transcript	ENSCAFT00000044763	protein_coding	1683	1022	341	C/Y	tGt/tAt	rs852550024	VGNC	-	tolerated(0.37)
1	95324232	T	C	missense_variant	MODERATE	-	ENSCAFG00000002166	Transcript	ENSCAFT00000003405	protein_coding	439	356	119	Q/R	cAa/cGa	-	-	-	tolerated(1)
1	95324238	T	C	missense_variant	MODERATE	-	ENSCAFG00000002166	Transcript	ENSCAFT00000003405	protein_coding	433	350	117	Q/R	cAa/cGa	-	-	-	tolerated(1)
1	95324247	T	C	missense_variant	MODERATE	-	ENSCAFG00000002166	Transcript	ENSCAFT00000003405	protein_coding	424	341	114	Q/R	cAa/cGa	-	-	-	tolerated(1)
1	95324437	T	C	missense_variant	MODERATE	-	ENSCAFG00000002166	Transcript	ENSCAFT00000003405	protein_coding	234	151	51	S/G	Agt/Ggt	-	-	-	tolerated(1)
1	96868075	A	G	missense_variant	MODERATE	SEMA4D	ENSCAFG00000002180	Transcript	ENSCAFT00000003433	protein_coding	2347	2347	783	I/V	Atc/Gtc	rs851627645	HGNC	HGNC:10732	tolerated(0.87)
1	96868165	G	A	missense_variant	MODERATE	SEMA4D	ENSCAFG00000002180	Transcript	ENSCAFT00000003433	protein_coding	2437	2437	813	G/S	Ggc/Agc	rs851008307	HGNC	HGNC:10732	tolerated(0.77)
1	97105848	T	C	missense_variant	MODERATE	S1PR3	ENSCAFG00000002204	Transcript	ENSCAFT00000003462	protein_coding	10	10	4	R/G	Agg/Ggg	rs22039771	VGNC	-	-
1	97105850	A	G	missense_variant	MODERATE	S1PR3	ENSCAFG00000002204	Transcript	ENSCAFT00000003462	protein_coding	8	8	3	L/P	cTa/cCa	rs22039772	VGNC	-	-
1	97952006	C	T	missense_variant	MODERATE	PTPDC1	ENSCAFG00000002229	Transcript	ENSCAFT00000003500	protein_coding	1150	1150	384	D/N	Gac/Aac	rs21942097	VGNC	-	tolerated(0.15)
1	97952006	C	T	missense_variant	MODERATE	PTPDC1	ENSCAFG00000002229	Transcript	ENSCAFT00000043178	protein_coding	1033	1024	342	D/N	Gac/Aac	rs21942097	VGNC	-	tolerated(0.13)
1	99027452	C	A	missense_variant	MODERATE	NOL8	ENSCAFG00000002324	Transcript	ENSCAFT00000003644	protein_coding	486	486	162	N/K	aaC/aaA	-	HGNC	HGNC:23387	tolerated(1)
1	99450931	C	A	missense_variant	MODERATE	-	ENSCAFG00000002360	Transcript	ENSCAFT00000003706	protein_coding	1305	1305	435	K/N	aaG/aaT	rs852032326	-	-	deleterious(0.02)
1	99451128	C	T	missense_variant	MODERATE	-	ENSCAFG00000002360	Transcript	ENSCAFT00000003706	protein_coding	1108	1108	370	A/T	Gcc/Acc	rs21903043	-	-	tolerated(0.28)
1	99521534	C	T	missense_variant	MODERATE	ZNF584	ENSCAFG00000002361	Transcript	ENSCAFT00000003707	protein_coding	610	226	76	V/M	Gtg/Atg	rs852449585	VGNC	-	tolerated(0.27)
1	99521534	C	T	missense_variant	MODERATE	ZNF584	ENSCAFG00000002361	Transcript	ENSCAFT00000003821	protein_coding	205	205	69	V/M	Gtg/Atg	rs852449585	VGNC	-	tolerated(0.19)
1	99521535	G	C	missense_variant	MODERATE	ZNF584	ENSCAFG00000002361	Transcript	ENSCAFT00000003707	protein_coding	609	225	75	C/W	tgC/tgG	rs21952658	VGNC	-	tolerated(0.76)
1	99521535	G	C	missense_variant	MODERATE	ZNF584	ENSCAFG00000002361	Transcript	ENSCAFT00000003821	protein_coding	204	204	68	C/W	tgC/tgG	rs21952658	VGNC	-	tolerated(1)
1	99576904	A	G	missense_variant	MODERATE	-	ENSCAFG00000029254	Transcript	ENSCAFT00000044096	protein_coding	437	437	146	N/S	aAc/aGc	rs21882913	-	-	tolerated(0.73)
1	99577380	C	T	missense_variant	MODERATE	-	ENSCAFG00000029254	Transcript	ENSCAFT00000044096	protein_coding	913	913	305	R/C	Cgc/Tgc	rs850602129	-	-	deleterious(0.01)
1	100073428	T	C	missense_variant	MODERATE	-	ENSCAFG00000028550	Transcript	ENSCAFT00000043592	protein_coding	214	214	72	S/P	Tcc/Ccc	rs852510919	-	-	tolerated(1)
1	100073482	C	T	missense_variant	MODERATE	-	ENSCAFG00000028550	Transcript	ENSCAFT00000043592	protein_coding	268	268	90	R/W	Cgg/Tgg	rs850543296	-	-	deleterious(0.02)
1	100437805	G	A	missense_variant	MODERATE	-	ENSCAFG00000032730	Transcript	ENSCAFT00000050157	protein_coding	220	220	74	A/T	Gct/Act	rs852919284	-	-	tolerated(0.56)
1	100437871	G	A	missense_variant	MODERATE	-	ENSCAFG00000032730	Transcript	ENSCAFT00000050157	protein_coding	286	286	96	D/N	Gat/Aat	rs850767330	-	-	tolerated(0.88)
1	101151020	G	A	missense_variant	MODERATE	-	ENSCAFG00000002441	Transcript	ENSCAFT00000003851	protein_coding	880	830	277	R/H	cGc/cAc	rs22040202	-	-	tolerated(0.05)
1	101436879	T	C	missense_variant	MODERATE	ZNF470	ENSCAFG00000032312	Transcript	ENSCAFT00000045096	protein_coding	458	458	153	D/G	gAc/gGc	rs21886464	HGNC	HGNC:22220	tolerated(0.2)
1	101486574	T	A	missense_variant	MODERATE	-	ENSCAFG00000030221	Transcript	ENSCAFT00000048836	protein_coding	469	469	157	I/L	Ata/Tta	rs21902978	-	-	tolerated(0.68)
1	101489349	G	T	missense_variant	MODERATE	-	ENSCAFG00000030221	Transcript	ENSCAFT00000048836	protein_coding	248	248	83	P/Q	cCa/cAa	rs21884788	-	-	tolerated(0.45)
1	101552052	T	C	missense_variant	MODERATE	ZNF582	ENSCAFG00000029312	Transcript	ENSCAFT00000045011	protein_coding	504	424	142	M/V	Atg/Gtg	rs851999187	VGNC	-	tolerated(1)
1	102196894	G	T	missense_variant,splice_region_variant	MODERATE	SSC5D	ENSCAFG00000002573	Transcript	ENSCAFT00000004052	protein_coding	3228	3228	1076	F/L	ttC/ttA	rs852911308	HGNC	HGNC:26641	tolerated_low_confidence(1)
1	102196895	A	G	missense_variant,splice_region_variant	MODERATE	SSC5D	ENSCAFG00000002573	Transcript	ENSCAFT00000004052	protein_coding	3227	3227	1076	F/S	tTc/tCc	rs851083273	HGNC	HGNC:26641	tolerated_low_confidence(0.42)
1	102196895	A	G	missense_variant	MODERATE	SSC5D	ENSCAFG00000002573	Transcript	ENSCAFT00000044305	protein_coding	2467	2119	707	S/P	Tca/Cca	rs851083273	HGNC	HGNC:26641	-
1	102201400	G	A	missense_variant	MODERATE	SSC5D	ENSCAFG00000002573	Transcript	ENSCAFT00000004052	protein_coding	2963	2963	988	T/I	aCc/aTc	rs852209282	HGNC	HGNC:26641	tolerated_low_confidence(0.59)
1	102201400	G	A	missense_variant	MODERATE	SSC5D	ENSCAFG00000002573	Transcript	ENSCAFT00000044305	protein_coding	2201	1853	618	T/I	aCc/aTc	rs852209282	HGNC	HGNC:26641	tolerated_low_confidence(0.49)
1	102228072	T	C	missense_variant	MODERATE	-	ENSCAFG00000032330	Transcript	ENSCAFT00000047492	protein_coding	620	620	207	N/S	aAc/aGc	rs852036224	-	-	tolerated(0.4)
1	102781378	T	C	missense_variant	MODERATE	-	ENSCAFG00000028453	Transcript	ENSCAFT00000044939	protein_coding	2210	1682	561	E/G	gAg/gGg	rs852424561	-	-	tolerated(1)
1	102781378	T	C	missense_variant	MODERATE	-	ENSCAFG00000028453	Transcript	ENSCAFT00000050136	protein_coding	1961	1961	654	E/G	gAg/gGg	rs852424561	-	-	tolerated(1)
1	102781691	A	C	missense_variant	MODERATE	-	ENSCAFG00000028453	Transcript	ENSCAFT00000044939	protein_coding	2096	1568	523	V/G	gTa/gGa	rs851216383	-	-	tolerated(1)
1	102781691	A	C	missense_variant	MODERATE	-	ENSCAFG00000028453	Transcript	ENSCAFT00000050136	protein_coding	1727	1727	576	V/G	gTa/gGa	rs851216383	-	-	tolerated(1)
1	102784584	G	A	missense_variant	MODERATE	-	ENSCAFG00000028453	Transcript	ENSCAFT00000044939	protein_coding	1730	1202	401	P/L	cCc/cTc	rs852116380	-	-	deleterious(0.04)
1	102784584	G	A	missense_variant	MODERATE	-	ENSCAFG00000028453	Transcript	ENSCAFT00000050136	protein_coding	1238	1238	413	P/L	cCc/cTc	rs852116380	-	-	deleterious(0.05)
1	102784614	G	A	missense_variant	MODERATE	-	ENSCAFG00000028453	Transcript	ENSCAFT00000044939	protein_coding	1700	1172	391	S/F	tCt/tTt	rs850874095	-	-	tolerated(0.07)
1	102784614	G	A	missense_variant	MODERATE	-	ENSCAFG00000028453	Transcript	ENSCAFT00000050136	protein_coding	1208	1208	403	S/F	tCt/tTt	rs850874095	-	-	tolerated(0.08)
1	102784840	G	A	missense_variant	MODERATE	-	ENSCAFG00000028453	Transcript	ENSCAFT00000044939	protein_coding	1474	946	316	R/W	Cgg/Tgg	rs850892327	-	-	deleterious(0)
1	102784840	G	A	missense_variant	MODERATE	-	ENSCAFG00000028453	Transcript	ENSCAFT00000050136	protein_coding	982	982	328	R/W	Cgg/Tgg	rs850892327	-	-	deleterious(0)
1	102785127	T	C	missense_variant	MODERATE	-	ENSCAFG00000028453	Transcript	ENSCAFT00000044939	protein_coding	1394	866	289	N/S	aAc/aGc	rs851108153	-	-	tolerated(0.16)
1	102785127	T	C	missense_variant	MODERATE	-	ENSCAFG00000028453	Transcript	ENSCAFT00000050136	protein_coding	902	902	301	N/S	aAc/aGc	rs851108153	-	-	tolerated(0.17)
1	102785160	C	T	missense_variant	MODERATE	-	ENSCAFG00000028453	Transcript	ENSCAFT00000044939	protein_coding	1361	833	278	R/H	cGc/cAc	rs852462209	-	-	tolerated(1)
1	102785160	C	T	missense_variant	MODERATE	-	ENSCAFG00000028453	Transcript	ENSCAFT00000050136	protein_coding	869	869	290	R/H	cGc/cAc	rs852462209	-	-	tolerated(1)
1	102786107	T	C	missense_variant	MODERATE	-	ENSCAFG00000028453	Transcript	ENSCAFT00000044939	protein_coding	782	254	85	H/R	cAc/cGc	rs853149677	-	-	tolerated(1)
1	102786107	T	C	missense_variant	MODERATE	-	ENSCAFG00000028453	Transcript	ENSCAFT00000050136	protein_coding	290	290	97	H/R	cAc/cGc	rs853149677	-	-	tolerated(1)
1	102786185	T	G	missense_variant	MODERATE	-	ENSCAFG00000028453	Transcript	ENSCAFT00000044939	protein_coding	704	176	59	E/A	gAg/gCg	rs852725268	-	-	tolerated(0.12)
1	102786185	T	G	missense_variant	MODERATE	-	ENSCAFG00000028453	Transcript	ENSCAFT00000050136	protein_coding	212	212	71	E/A	gAg/gCg	rs852725268	-	-	tolerated(0.09)
1	102786194	G	A	missense_variant	MODERATE	-	ENSCAFG00000028453	Transcript	ENSCAFT00000044939	protein_coding	695	167	56	T/I	aCc/aTc	rs852413027	-	-	tolerated(0.13)
1	102786194	G	A	missense_variant	MODERATE	-	ENSCAFG00000028453	Transcript	ENSCAFT00000050136	protein_coding	203	203	68	T/I	aCc/aTc	rs852413027	-	-	tolerated(0.11)
1	102786197	T	C	missense_variant	MODERATE	-	ENSCAFG00000028453	Transcript	ENSCAFT00000044939	protein_coding	692	164	55	E/G	gAg/gGg	rs852801328	-	-	tolerated(0.34)
1	102786197	T	C	missense_variant	MODERATE	-	ENSCAFG00000028453	Transcript	ENSCAFT00000050136	protein_coding	200	200	67	E/G	gAg/gGg	rs852801328	-	-	tolerated(0.33)
1	102786198	C	T	missense_variant	MODERATE	-	ENSCAFG00000028453	Transcript	ENSCAFT00000044939	protein_coding	691	163	55	E/K	Gag/Aag	rs851616859	-	-	tolerated(0.81)
1	102786198	C	T	missense_variant	MODERATE	-	ENSCAFG00000028453	Transcript	ENSCAFT00000050136	protein_coding	199	199	67	E/K	Gag/Aag	rs851616859	-	-	tolerated(0.81)
1	102786222	C	T	missense_variant	MODERATE	-	ENSCAFG00000028453	Transcript	ENSCAFT00000044939	protein_coding	667	139	47	V/I	Gtc/Atc	rs851195242	-	-	tolerated(0.39)
1	102786222	C	T	missense_variant	MODERATE	-	ENSCAFG00000028453	Transcript	ENSCAFT00000050136	protein_coding	175	175	59	V/I	Gtc/Atc	rs851195242	-	-	tolerated(0.35)
1	102786521	A	G	missense_variant	MODERATE	-	ENSCAFG00000028453	Transcript	ENSCAFT00000050136	protein_coding	58	58	20	S/P	Tca/Cca	rs851228730	-	-	tolerated(0.38)
1	102956881	G	A	missense_variant	MODERATE	-	ENSCAFG00000030509	Transcript	ENSCAFT00000004166	protein_coding	726	88	30	G/R	Ggg/Agg	-	-	-	tolerated(0.34)
1	102956884	T	C	missense_variant	MODERATE	-	ENSCAFG00000030509	Transcript	ENSCAFT00000004166	protein_coding	729	91	31	Y/H	Tat/Cat	rs850536628	-	-	tolerated(0.2)
1	102956889	T	A	missense_variant	MODERATE	-	ENSCAFG00000030509	Transcript	ENSCAFT00000004166	protein_coding	734	96	32	F/L	ttT/ttA	rs852910802	-	-	tolerated(0.14)
1	102956930	A	T	missense_variant	MODERATE	-	ENSCAFG00000030509	Transcript	ENSCAFT00000004166	protein_coding	775	137	46	Y/F	tAc/tTc	rs852286434	-	-	tolerated(1)
1	102956933	C	T	missense_variant	MODERATE	-	ENSCAFG00000030509	Transcript	ENSCAFT00000004166	protein_coding	778	140	47	S/F	tCc/tTc	rs852558613	-	-	tolerated(0.17)
1	102956950	G	A	missense_variant	MODERATE	-	ENSCAFG00000030509	Transcript	ENSCAFT00000004166	protein_coding	795	157	53	A/T	Gca/Aca	rs851651260	-	-	tolerated(0.19)
1	102957196	T	C	missense_variant	MODERATE	-	ENSCAFG00000030509	Transcript	ENSCAFT00000004166	protein_coding	888	250	84	F/L	Ttt/Ctt	rs852693742	-	-	deleterious(0.04)
1	102957218	T	C	missense_variant	MODERATE	-	ENSCAFG00000030509	Transcript	ENSCAFT00000004166	protein_coding	910	272	91	V/A	gTt/gCt	-	-	-	tolerated(1)
1	102957794	A	G	missense_variant	MODERATE	-	ENSCAFG00000030509	Transcript	ENSCAFT00000004166	protein_coding	1261	623	208	H/R	cAc/cGc	rs851184293	-	-	tolerated(1)
1	102957902	G	A	missense_variant	MODERATE	-	ENSCAFG00000030509	Transcript	ENSCAFT00000004166	protein_coding	1369	731	244	S/N	aGc/aAc	rs851396618	-	-	tolerated(0.26)
1	102958551	C	T	missense_variant	MODERATE	-	ENSCAFG00000030509	Transcript	ENSCAFT00000004166	protein_coding	1714	1076	359	S/F	tCc/tTc	rs852208877	-	-	tolerated(0.07)
1	102972796	C	T	missense_variant	MODERATE	-	ENSCAFG00000029582	Transcript	ENSCAFT00000004155	protein_coding	292	292	98	L/F	Ctc/Ttc	rs853142857	-	-	tolerated(0.71)
1	102972796	C	T	missense_variant	MODERATE	-	ENSCAFG00000029582	Transcript	ENSCAFT00000004226	protein_coding	175	175	59	L/F	Ctc/Ttc	rs853142857	-	-	tolerated(0.62)
1	102972895	C	T	missense_variant	MODERATE	-	ENSCAFG00000029582	Transcript	ENSCAFT00000004155	protein_coding	391	391	131	H/Y	Cat/Tat	rs850623344	-	-	tolerated(0.4)
1	102972895	C	T	missense_variant	MODERATE	-	ENSCAFG00000029582	Transcript	ENSCAFT00000004226	protein_coding	274	274	92	H/Y	Cat/Tat	rs850623344	-	-	tolerated(0.37)
1	102972926	T	G	missense_variant	MODERATE	-	ENSCAFG00000029582	Transcript	ENSCAFT00000004155	protein_coding	422	422	141	I/S	aTc/aGc	rs851510717	-	-	tolerated(1)
1	102972926	T	G	missense_variant	MODERATE	-	ENSCAFG00000029582	Transcript	ENSCAFT00000004226	protein_coding	305	305	102	I/S	aTc/aGc	rs851510717	-	-	tolerated(1)
1	102973291	A	G	missense_variant	MODERATE	-	ENSCAFG00000029582	Transcript	ENSCAFT00000004155	protein_coding	643	643	215	R/G	Agg/Ggg	rs852998498	-	-	tolerated(0.13)
1	102973291	A	G	missense_variant	MODERATE	-	ENSCAFG00000029582	Transcript	ENSCAFT00000004226	protein_coding	526	526	176	R/G	Agg/Ggg	rs852998498	-	-	tolerated(0.12)
1	102977439	C	T	missense_variant	MODERATE	-	ENSCAFG00000029582	Transcript	ENSCAFT00000004226	protein_coding	1727	1727	576	A/V	gCa/gTa	rs851910849	-	-	tolerated(0.09)
1	102996010	A	G	missense_variant	MODERATE	MBOAT7	ENSCAFG00000002689	Transcript	ENSCAFT00000043013	protein_coding	25	25	9	K/E	Aaa/Gaa	rs853099924	VGNC	-	tolerated_low_confidence(0.23)
1	102996033	G	T	missense_variant	MODERATE	MBOAT7	ENSCAFG00000002689	Transcript	ENSCAFT00000043013	protein_coding	48	48	16	W/C	tgG/tgT	rs850577121	VGNC	-	-
1	102996791	G	A	missense_variant	MODERATE	-	ENSCAFG00000024425	Transcript	ENSCAFT00000004158	protein_coding	1001	923	308	P/L	cCc/cTc	rs852700307	-	-	tolerated(0.11)
1	102997386	C	T	missense_variant,splice_region_variant	MODERATE	-	ENSCAFG00000024425	Transcript	ENSCAFT00000004158	protein_coding	896	818	273	R/Q	cGg/cAg	rs852821273	-	-	tolerated(1)
1	103000534	T	G	missense_variant	MODERATE	-	ENSCAFG00000024425	Transcript	ENSCAFT00000004158	protein_coding	114	36	12	E/D	gaA/gaC	rs853007901	-	-	tolerated(0.41)
1	103119312	C	G	missense_variant	MODERATE	-	ENSCAFG00000024198	Transcript	ENSCAFT00000048483	protein_coding	19	19	7	Q/E	Caa/Gaa	-	-	-	tolerated(0.44)
1	104541603	T	C	missense_variant	MODERATE	-	ENSCAFG00000030310	Transcript	ENSCAFT00000044538	protein_coding	223	17	6	D/G	gAt/gGt	rs851651762	-	-	tolerated(0.05)
1	104695123	T	C	missense_variant	MODERATE	-	ENSCAFG00000029067	Transcript	ENSCAFT00000044531	protein_coding	1152	1076	359	E/G	gAa/gGa	rs852518255	-	-	tolerated(1)
1	105463046	A	C	missense_variant	MODERATE	-	ENSCAFG00000032162	Transcript	ENSCAFT00000044724	protein_coding	1064	118	40	M/L	Atg/Ctg	rs21957727	-	-	tolerated(0.73)
1	105631437	C	T	missense_variant	MODERATE	VSIG10L	ENSCAFG00000023923	Transcript	ENSCAFT00000004538	protein_coding	569	377	126	A/V	gCc/gTc	rs21902682	VGNC	-	deleterious_low_confidence(0)
1	106533145	C	T	missense_variant	MODERATE	-	ENSCAFG00000030024	Transcript	ENSCAFT00000045220	protein_coding	952	499	167	R/W	Cgg/Tgg	-	-	-	deleterious(0)
1	106533151	C	T	missense_variant	MODERATE	-	ENSCAFG00000030024	Transcript	ENSCAFT00000045220	protein_coding	958	505	169	L/F	Ctc/Ttc	rs852064923	-	-	tolerated(1)
1	106533476	A	G	missense_variant	MODERATE	-	ENSCAFG00000030024	Transcript	ENSCAFT00000045220	protein_coding	1283	830	277	N/S	aAc/aGc	rs852924245	-	-	tolerated(0.71)
1	106551838	A	T	missense_variant	MODERATE	ZNF473	ENSCAFG00000032305	Transcript	ENSCAFT00000046258	protein_coding	2208	1972	658	C/S	Tgt/Agt	rs852800643	HGNC	HGNC:23239	deleterious(0)
1	106607455	C	G	missense_variant	MODERATE	-	ENSCAFG00000003423	Transcript	ENSCAFT00000005510	protein_coding	1793	1793	598	R/P	cGg/cCg	rs21908075	-	-	tolerated(0.33)
1	106607455	C	G	missense_variant	MODERATE	-	ENSCAFG00000003423	Transcript	ENSCAFT00000036962	protein_coding	1496	1496	499	R/P	cGg/cCg	rs21908075	-	-	tolerated(0.37)
1	106610358	A	C	missense_variant	MODERATE	-	ENSCAFG00000003423	Transcript	ENSCAFT00000005510	protein_coding	1056	1056	352	H/Q	caT/caG	rs852598437	-	-	tolerated(0.07)
1	106610358	A	C	missense_variant	MODERATE	-	ENSCAFG00000003423	Transcript	ENSCAFT00000036962	protein_coding	780	780	260	H/Q	caT/caG	rs852598437	-	-	tolerated(0.23)
1	106610372	C	T	missense_variant	MODERATE	-	ENSCAFG00000003423	Transcript	ENSCAFT00000005510	protein_coding	1042	1042	348	G/S	Ggc/Agc	rs851788213	-	-	deleterious(0.01)
1	106610372	C	T	missense_variant	MODERATE	-	ENSCAFG00000003423	Transcript	ENSCAFT00000036962	protein_coding	766	766	256	G/S	Ggc/Agc	rs851788213	-	-	tolerated(0.48)
1	106632621	T	G	missense_variant	MODERATE	ATF5	ENSCAFG00000029541	Transcript	ENSCAFT00000048708	protein_coding	856	572	191	H/P	cAt/cCt	rs853001643	VGNC	-	tolerated(0.38)
1	106632624	T	G	missense_variant	MODERATE	ATF5	ENSCAFG00000029541	Transcript	ENSCAFT00000048708	protein_coding	853	569	190	Q/P	cAa/cCa	rs850527742	VGNC	-	tolerated(0.34)
1	106885407	G	T	missense_variant	MODERATE	SCAF1	ENSCAFG00000003597	Transcript	ENSCAFT00000005794	protein_coding	1355	1355	452	P/H	cCc/cAc	rs851590190	VGNC	-	-
1	106885407	G	T	missense_variant	MODERATE	SCAF1	ENSCAFG00000003597	Transcript	ENSCAFT00000047520	protein_coding	1361	1355	452	P/H	cCc/cAc	rs851590190	VGNC	-	-
1	106938243	A	G	missense_variant	MODERATE	NOSIP	ENSCAFG00000003614	Transcript	ENSCAFT00000005816	protein_coding	1232	250	84	R/G	Agg/Ggg	rs21884149	HGNC	HGNC:17946	deleterious_low_confidence(0)
1	106953099	A	G	missense_variant	MODERATE	NOSIP	ENSCAFG00000003614	Transcript	ENSCAFT00000005816	protein_coding	1431	449	150	Q/R	cAa/cGa	rs852471887	HGNC	HGNC:17946	tolerated(1)
1	106953105	T	G	missense_variant	MODERATE	NOSIP	ENSCAFG00000003614	Transcript	ENSCAFT00000005816	protein_coding	1437	455	152	I/S	aTc/aGc	rs852650783	HGNC	HGNC:17946	tolerated(0.69)
1	106953128	A	G	missense_variant	MODERATE	NOSIP	ENSCAFG00000003614	Transcript	ENSCAFT00000005816	protein_coding	1460	478	160	N/D	Aat/Gat	rs851840063	HGNC	HGNC:17946	tolerated(1)
1	106953152	G	C	missense_variant	MODERATE	NOSIP	ENSCAFG00000003614	Transcript	ENSCAFT00000005816	protein_coding	1484	502	168	A/P	Gcc/Ccc	rs852354727	HGNC	HGNC:17946	tolerated(1)
1	107306456	T	G	missense_variant	MODERATE	HRC	ENSCAFG00000003788	Transcript	ENSCAFT00000006089	protein_coding	1533	1533	511	S/R	agT/agG	rs850610895	VGNC	-	tolerated(0.17)
1	107306664	T	C	missense_variant	MODERATE	HRC	ENSCAFG00000003788	Transcript	ENSCAFT00000006089	protein_coding	1741	1741	581	W/R	Tgg/Cgg	rs851423950	VGNC	-	tolerated(0.4)
1	107306782	G	A	missense_variant	MODERATE	HRC	ENSCAFG00000003788	Transcript	ENSCAFT00000006089	protein_coding	1859	1859	620	S/N	aGt/aAt	rs852899654	VGNC	-	tolerated(0.14)
1	107406671	G	T	missense_variant	MODERATE	GYS1	ENSCAFG00000003858	Transcript	ENSCAFT00000006203	protein_coding	684	684	228	K/N	aaG/aaT	rs852112594	VGNC	-	tolerated(0.55)
1	107406673	G	T	missense_variant	MODERATE	GYS1	ENSCAFG00000003858	Transcript	ENSCAFT00000006203	protein_coding	686	686	229	G/V	gGg/gTg	rs850923218	VGNC	-	tolerated(1)
1	107406723	G	C	missense_variant	MODERATE	GYS1	ENSCAFG00000003858	Transcript	ENSCAFT00000006203	protein_coding	736	736	246	G/R	Ggg/Cgg	rs851405598	VGNC	-	tolerated(1)
1	107406738	G	T	missense_variant	MODERATE	GYS1	ENSCAFG00000003858	Transcript	ENSCAFT00000006203	protein_coding	751	751	251	G/C	Ggc/Tgc	rs852883470	VGNC	-	tolerated(1)
1	107406746	G	C	missense_variant	MODERATE	GYS1	ENSCAFG00000003858	Transcript	ENSCAFT00000006203	protein_coding	759	759	253	Q/H	caG/caC	rs850696701	VGNC	-	tolerated(1)
1	107406751	G	T	missense_variant	MODERATE	GYS1	ENSCAFG00000003858	Transcript	ENSCAFT00000006203	protein_coding	764	764	255	C/F	tGt/tTt	rs852983083	VGNC	-	tolerated(1)
1	107815202	G	A	missense_variant	MODERATE	GRWD1	ENSCAFG00000004009	Transcript	ENSCAFT00000006420	protein_coding	1184	1184	395	A/V	gCg/gTg	rs21974573	VGNC	-	tolerated(0.31)
1	107820763	G	A	missense_variant	MODERATE	GRWD1	ENSCAFG00000004009	Transcript	ENSCAFT00000006420	protein_coding	88	88	30	P/S	Cct/Tct	rs22058885	VGNC	-	deleterious(0)
1	108058325	G	C	missense_variant	MODERATE	CARD8	ENSCAFG00000029414	Transcript	ENSCAFT00000047012	protein_coding	1020	1020	340	E/D	gaG/gaC	rs21891529	HGNC	HGNC:17057	tolerated(0.35)
1	108083476	A	G	missense_variant	MODERATE	ZSWIM9	ENSCAFG00000004041	Transcript	ENSCAFT00000006474	protein_coding	2444	2444	815	L/P	cTt/cCt	rs851020621	VGNC	-	deleterious_low_confidence(0.04)
1	108084100	G	A	missense_variant	MODERATE	ZSWIM9	ENSCAFG00000004041	Transcript	ENSCAFT00000006474	protein_coding	1820	1820	607	P/L	cCa/cTa	rs852252754	VGNC	-	tolerated_low_confidence(1)
1	108363684	A	C,T	missense_variant	MODERATE	BICRA	ENSCAFG00000004101	Transcript	ENSCAFT00000006559	protein_coding	1432	1432	478	S/A	Tct/Gct	rs851311053	VGNC	-	-
1	108363684	A	C,T	missense_variant	MODERATE	BICRA	ENSCAFG00000004101	Transcript	ENSCAFT00000006559	protein_coding	1432	1432	478	S/T	Tct/Act	rs851311053	VGNC	-	-
1	108364178	A	G	missense_variant	MODERATE	BICRA	ENSCAFG00000004101	Transcript	ENSCAFT00000006559	protein_coding	944	944	315	V/A	gTg/gCg	-	VGNC	-	-
1	108364178	A	G	missense_variant	MODERATE	BICRA	ENSCAFG00000004101	Transcript	ENSCAFT00000047420	protein_coding	1050	944	315	V/A	gTg/gCg	-	VGNC	-	tolerated(1)
1	108889504	C	A	missense_variant	MODERATE	ZC3H4	ENSCAFG00000004182	Transcript	ENSCAFT00000006714	protein_coding	1652	1652	551	T/N	aCc/aAc	rs850993687	VGNC	-	-
1	108889504	C	A	missense_variant	MODERATE	ZC3H4	ENSCAFG00000004182	Transcript	ENSCAFT00000045835	protein_coding	173	173	58	T/N	aCc/aAc	rs850993687	VGNC	-	tolerated(0.95)
1	108889507	G	A	missense_variant	MODERATE	ZC3H4	ENSCAFG00000004182	Transcript	ENSCAFT00000006714	protein_coding	1655	1655	552	S/N	aGt/aAt	rs851385718	VGNC	-	-
1	108889507	G	A	missense_variant	MODERATE	ZC3H4	ENSCAFG00000004182	Transcript	ENSCAFT00000045835	protein_coding	176	176	59	S/N	aGt/aAt	rs851385718	VGNC	-	deleterious(0)
1	108889508	T	G	missense_variant	MODERATE	ZC3H4	ENSCAFG00000004182	Transcript	ENSCAFT00000006714	protein_coding	1656	1656	552	S/R	agT/agG	rs852862657	VGNC	-	-
1	108889508	T	G	missense_variant	MODERATE	ZC3H4	ENSCAFG00000004182	Transcript	ENSCAFT00000045835	protein_coding	177	177	59	S/R	agT/agG	rs852862657	VGNC	-	tolerated(0.1)
1	108918786	T	C	missense_variant	MODERATE	NPAS1	ENSCAFG00000032405	Transcript	ENSCAFT00000047187	protein_coding	1931	1759	587	T/A	Acc/Gcc	rs851738181	VGNC	-	tolerated_low_confidence(0.16)
1	108933230	T	C	missense_variant	MODERATE	NPAS1	ENSCAFG00000032405	Transcript	ENSCAFT00000047187	protein_coding	356	184	62	K/E	Aag/Gag	rs851006686	VGNC	-	tolerated(1)
1	108933287	C	G	missense_variant,splice_region_variant	MODERATE	NPAS1	ENSCAFG00000032405	Transcript	ENSCAFT00000047187	protein_coding	299	127	43	V/L	Gtg/Ctg	rs851387159	VGNC	-	tolerated(1)
1	109218633	C	T	missense_variant	MODERATE	PRKD2	ENSCAFG00000004256	Transcript	ENSCAFT00000006841	protein_coding	1473	670	224	R/C	Cgt/Tgt	rs851182561	VGNC	-	deleterious(0.03)
1	109734618	A	G	missense_variant	MODERATE	MYPOP	ENSCAFG00000023848	Transcript	ENSCAFT00000036899	protein_coding	1073	1073	358	E/G	gAa/gGa	rs852109098	VGNC	-	tolerated_low_confidence(0.58)
1	109734675	G	C	missense_variant	MODERATE	MYPOP	ENSCAFG00000023848	Transcript	ENSCAFT00000036899	protein_coding	1130	1130	377	R/P	cGc/cCc	rs851119675	VGNC	-	tolerated_low_confidence(1)
1	109734680	T	C	missense_variant	MODERATE	MYPOP	ENSCAFG00000023848	Transcript	ENSCAFT00000036899	protein_coding	1135	1135	379	S/P	Tca/Cca	rs851308047	VGNC	-	tolerated_low_confidence(1)
1	109838366	C	A	missense_variant	MODERATE	SIX5	ENSCAFG00000004394	Transcript	ENSCAFT00000007066	protein_coding	1613	1613	538	T/N	aCc/aAc	-	HGNC	HGNC:10891	tolerated(1)
1	109838369	C	T	missense_variant	MODERATE	SIX5	ENSCAFG00000004394	Transcript	ENSCAFT00000007066	protein_coding	1616	1616	539	S/F	tCt/tTt	-	HGNC	HGNC:10891	tolerated(1)
1	109838372	G	T	missense_variant	MODERATE	SIX5	ENSCAFG00000004394	Transcript	ENSCAFT00000007066	protein_coding	1619	1619	540	R/L	cGc/cTc	-	HGNC	HGNC:10891	tolerated(1)
1	110071792	G	C	missense_variant	MODERATE	RTN2	ENSCAFG00000004439	Transcript	ENSCAFT00000007156	protein_coding	229	26	9	R/P	cGa/cCa	rs851979501	HGNC	HGNC:10468	deleterious_low_confidence(0.02)
1	110156805	T	G	missense_variant,splice_region_variant	MODERATE	PPP1R13L	ENSCAFG00000004459	Transcript	ENSCAFT00000007190	protein_coding	805	805	269	C/G	Tgc/Ggc	rs851796195	VGNC	-	tolerated(0.59)
1	110353354	G	A	missense_variant	MODERATE	PPP1R37	ENSCAFG00000004563	Transcript	ENSCAFT00000007363	protein_coding	1808	1808	603	A/V	gCt/gTt	rs850727601	VGNC	-	tolerated_low_confidence(0.36)
1	110437366	G	C	missense_variant	MODERATE	RELB	ENSCAFG00000004597	Transcript	ENSCAFT00000007406	protein_coding	1475	1475	492	T/R	aCg/aGg	-	VGNC	-	deleterious(0.01)
1	110437366	G	C	missense_variant	MODERATE	RELB	ENSCAFG00000004597	Transcript	ENSCAFT00000048091	protein_coding	1475	1475	492	T/R	aCg/aGg	-	VGNC	-	deleterious_low_confidence(0.01)
1	110710058	C	T	missense_variant	MODERATE	PVR	ENSCAFG00000004666	Transcript	ENSCAFT00000007503	protein_coding	417	121	41	D/N	Gac/Aac	rs852495717	HGNC	HGNC:9705	tolerated(0.21)
1	111032778	A	G	missense_variant	MODERATE	ZNF235	ENSCAFG00000031857	Transcript	ENSCAFT00000046136	protein_coding	478	445	149	K/E	Aag/Gag	rs21937764	VGNC	-	tolerated(0.28)
1	111437710	T	C	missense_variant	MODERATE	IRGC	ENSCAFG00000004727	Transcript	ENSCAFT00000007605	protein_coding	1879	1879	627	N/D	Aat/Gat	rs21959888	HGNC	HGNC:28835	tolerated(1)
1	111812728	A	G	missense_variant	MODERATE	CEACAM25	ENSCAFG00000004779	Transcript	ENSCAFT00000007721	protein_coding	47	47	16	Q/R	cAg/cGg	-	Uniprot_gn	-	deleterious(0.04)
1	111812728	A	G	missense_variant	MODERATE	CEACAM25	ENSCAFG00000004779	Transcript	ENSCAFT00000046568	protein_coding	47	47	16	Q/R	cAg/cGg	-	Uniprot_gn	-	deleterious(0.02)
1	111813733	T	C	missense_variant	MODERATE	CEACAM25	ENSCAFG00000004779	Transcript	ENSCAFT00000007721	protein_coding	242	242	81	L/S	tTa/tCa	rs851003522	Uniprot_gn	-	tolerated(1)
1	111813733	T	C	missense_variant	MODERATE	CEACAM25	ENSCAFG00000004779	Transcript	ENSCAFT00000046568	protein_coding	242	242	81	L/S	tTa/tCa	rs851003522	Uniprot_gn	-	tolerated(1)
1	111813753	A	G	missense_variant	MODERATE	CEACAM25	ENSCAFG00000004779	Transcript	ENSCAFT00000007721	protein_coding	262	262	88	I/V	Atc/Gtc	rs851633117	Uniprot_gn	-	tolerated(0.71)
1	111813753	A	G	missense_variant	MODERATE	CEACAM25	ENSCAFG00000004779	Transcript	ENSCAFT00000046568	protein_coding	262	262	88	I/V	Atc/Gtc	rs851633117	Uniprot_gn	-	tolerated(0.92)
1	112392310	T	C	missense_variant	MODERATE	-	ENSCAFG00000030005	Transcript	ENSCAFT00000042928	protein_coding	2877	2774	925	N/S	aAc/aGc	rs21952356	-	-	tolerated(1)
1	112392310	T	C	missense_variant	MODERATE	-	ENSCAFG00000030005	Transcript	ENSCAFT00000050077	protein_coding	2642	2642	881	N/S	aAc/aGc	rs21952356	-	-	tolerated(1)
1	112569356	G	A	missense_variant	MODERATE	DMAC2	ENSCAFG00000004995	Transcript	ENSCAFT00000008025	protein_coding	143	143	48	R/H	cGc/cAc	-	VGNC	-	tolerated(0.58)
1	112627658	A	G	missense_variant	MODERATE	TGFB1	ENSCAFG00000005014	Transcript	ENSCAFT00000043918	protein_coding	463	463	155	S/G	Agc/Ggc	rs850879038	EntrezGene	-	tolerated(1)
1	112627668	C	A	missense_variant	MODERATE	TGFB1	ENSCAFG00000005014	Transcript	ENSCAFT00000043918	protein_coding	473	473	158	P/Q	cCa/cAa	rs851398543	EntrezGene	-	tolerated(0.44)
1	112743049	T	G	missense_variant	MODERATE	CYP2S1	ENSCAFG00000005049	Transcript	ENSCAFT00000008128	protein_coding	845	835	279	S/R	Agt/Cgt	rs22027755	HGNC	HGNC:15654	tolerated(0.4)
1	113064456	A	T	missense_variant	MODERATE	COQ8B	ENSCAFG00000005108	Transcript	ENSCAFT00000008218	protein_coding	568	568	190	M/L	Atg/Ttg	rs21913639	VGNC	-	tolerated(0.31)
1	113064456	A	T	missense_variant	MODERATE	COQ8B	ENSCAFG00000005108	Transcript	ENSCAFT00000043464	protein_coding	457	457	153	M/L	Atg/Ttg	rs21913639	VGNC	-	tolerated(0.42)
1	113100506	C	T	missense_variant	MODERATE	NUMBL	ENSCAFG00000005123	Transcript	ENSCAFT00000008245	protein_coding	1430	1127	376	A/V	gCg/gTg	rs21948897	VGNC	-	tolerated(0.13)
1	113138826	G	T	missense_variant,splice_region_variant	MODERATE	LTBP4	ENSCAFG00000005133	Transcript	ENSCAFT00000008260	protein_coding	1302	1273	425	P/T	Cct/Act	rs851496729	VGNC	-	tolerated(0.26)
1	113138826	G	T	missense_variant,splice_region_variant	MODERATE	LTBP4	ENSCAFG00000005133	Transcript	ENSCAFT00000008264	protein_coding	1711	1711	571	P/T	Cct/Act	rs851496729	VGNC	-	tolerated(0.14)
1	113526433	C	G	missense_variant	MODERATE	-	ENSCAFG00000032613	Transcript	ENSCAFT00000044877	protein_coding	2080	1681	561	Q/E	Cag/Gag	rs851433884	-	-	deleterious(0.02)
1	113527543	A	G	missense_variant	MODERATE	-	ENSCAFG00000032613	Transcript	ENSCAFT00000044877	protein_coding	3190	2791	931	K/E	Aag/Gag	rs853020690	-	-	tolerated(1)
1	113638388	G	A	missense_variant	MODERATE	FBL	ENSCAFG00000005412	Transcript	ENSCAFT00000008713	protein_coding	400	238	80	V/M	Gtg/Atg	-	VGNC	-	deleterious(0)
1	114014863	C	T	missense_variant	MODERATE	PAK4	ENSCAFG00000005606	Transcript	ENSCAFT00000009039	protein_coding	1219	556	186	G/S	Ggc/Agc	rs850976405	HGNC	HGNC:16059	tolerated(0.94)
1	114202805	T	G	missense_variant	MODERATE	SIRT2	ENSCAFG00000005638	Transcript	ENSCAFT00000009073	protein_coding	197	197	66	V/G	gTc/gGc	rs851922074	HGNC	HGNC:10886	deleterious_low_confidence(0)
1	114238408	G	A	missense_variant	MODERATE	RINL	ENSCAFG00000005642	Transcript	ENSCAFT00000009083	protein_coding	323	284	95	R/H	cGc/cAc	rs850857630	VGNC	-	tolerated(0.07)
1	115590728	G	A	missense_variant	MODERATE	-	ENSCAFG00000032282	Transcript	ENSCAFT00000049896	protein_coding	703	644	215	T/I	aCt/aTt	rs852705581	-	-	tolerated(0.55)
1	115970460	A	G	missense_variant	MODERATE	-	ENSCAFG00000006238	Transcript	ENSCAFT00000043012	protein_coding	897	641	214	K/R	aAa/aGa	-	-	-	tolerated(0.37)
1	116304318	T	C	missense_variant	MODERATE	ZNF461	ENSCAFG00000031495	Transcript	ENSCAFT00000044486	protein_coding	1595	940	314	T/A	Act/Gct	rs21900006	VGNC	-	tolerated(1)
1	116304827	C	T	missense_variant	MODERATE	ZNF461	ENSCAFG00000031495	Transcript	ENSCAFT00000044486	protein_coding	1086	431	144	S/N	aGc/aAc	rs851721680	VGNC	-	tolerated(0.27)
1	116585963	T	C	missense_variant	MODERATE	TBCB	ENSCAFG00000006591	Transcript	ENSCAFT00000010633	protein_coding	59	59	20	Q/R	cAg/cGg	rs851593443	HGNC	HGNC:1989	deleterious_low_confidence(0)
1	116852360	T	C	missense_variant	MODERATE	-	ENSCAFG00000006785	Transcript	ENSCAFT00000010921	protein_coding	2170	2170	724	T/A	Aca/Gca	rs21944379	-	-	tolerated_low_confidence(1)
1	116852360	T	C	missense_variant	MODERATE	-	ENSCAFG00000006785	Transcript	ENSCAFT00000048481	protein_coding	1930	1924	642	T/A	Aca/Gca	rs21944379	-	-	tolerated_low_confidence(1)
1	116869565	A	G	missense_variant	MODERATE	-	ENSCAFG00000006797	Transcript	ENSCAFT00000010942	protein_coding	1580	1580	527	L/P	cTg/cCg	rs21940757	-	-	tolerated(1)
1	116869863	C	G	missense_variant	MODERATE	-	ENSCAFG00000006797	Transcript	ENSCAFT00000010942	protein_coding	1282	1282	428	G/R	Ggg/Cgg	rs851217692	-	-	deleterious(0.03)
1	117597031	A	G	missense_variant	MODERATE	-	ENSCAFG00000032737	Transcript	ENSCAFT00000050171	protein_coding	262	262	88	C/R	Tgt/Cgt	rs21913225	-	-	tolerated(0.06)
1	117726916	T	G	missense_variant	MODERATE	-	ENSCAFG00000031202	Transcript	ENSCAFT00000045447	protein_coding	703	569	190	K/T	aAa/aCa	rs21899338	-	-	tolerated(0.64)
1	117802929	G	A	missense_variant	MODERATE	-	ENSCAFG00000007230	Transcript	ENSCAFT00000011589	protein_coding	262	262	88	A/T	Gca/Aca	rs851932245	-	-	tolerated(0.34)
1	117815053	G	C	missense_variant	MODERATE	-	ENSCAFG00000007238	Transcript	ENSCAFT00000011598	protein_coding	821	821	274	T/R	aCa/aGa	rs852417318	-	-	deleterious(0)
1	117883559	C	A	missense_variant	MODERATE	UBA2	ENSCAFG00000007258	Transcript	ENSCAFT00000011647	protein_coding	532	50	17	G/V	gGg/gTg	-	VGNC	-	tolerated(0.15)
1	117915900	C	T	missense_variant	MODERATE	-	ENSCAFG00000007238	Transcript	ENSCAFT00000011663	protein_coding	1411	466	156	G/R	Gga/Aga	rs851133713	-	-	tolerated(0.53)
1	117918351	G	C	missense_variant	MODERATE	-	ENSCAFG00000007238	Transcript	ENSCAFT00000011663	protein_coding	964	19	7	P/A	Ccc/Gcc	-	-	-	tolerated(0.13)
1	118929651	C	T	missense_variant	MODERATE	LRP3	ENSCAFG00000007433	Transcript	ENSCAFT00000011915	protein_coding	167	167	56	R/H	cGt/cAt	rs850843335	VGNC	-	tolerated(0.29)
1	119030202	T	C	missense_variant	MODERATE	GPATCH1	ENSCAFG00000007457	Transcript	ENSCAFT00000011948	protein_coding	1813	1813	605	T/A	Aca/Gca	-	VGNC	-	tolerated(0.2)
1	119107664	A	G	missense_variant	MODERATE	RHPN2	ENSCAFG00000007465	Transcript	ENSCAFT00000011953	protein_coding	1204	1204	402	S/G	Agc/Ggc	rs851578981	EntrezGene	-	tolerated(0.29)
1	119107664	A	G	missense_variant	MODERATE	RHPN2	ENSCAFG00000007465	Transcript	ENSCAFT00000043089	protein_coding	1192	1192	398	S/G	Agc/Ggc	rs851578981	EntrezGene	-	tolerated(0.28)
1	119109432	A	G	missense_variant	MODERATE	RHPN2	ENSCAFG00000007465	Transcript	ENSCAFT00000011953	protein_coding	1417	1417	473	I/V	Atc/Gtc	rs21966861	EntrezGene	-	tolerated(0.55)
1	119109432	A	G	missense_variant	MODERATE	RHPN2	ENSCAFG00000007465	Transcript	ENSCAFT00000043089	protein_coding	1405	1405	469	I/V	Atc/Gtc	rs21966861	EntrezGene	-	tolerated(0.55)
1	119182670	A	C	missense_variant	MODERATE	CEP89	ENSCAFG00000007486	Transcript	ENSCAFT00000011991	protein_coding	1810	1810	604	N/H	Aac/Cac	rs850575552	VGNC	-	tolerated(1)
1	119182670	A	C	missense_variant	MODERATE	CEP89	ENSCAFG00000007486	Transcript	ENSCAFT00000011995	protein_coding	1762	1762	588	N/H	Aac/Cac	rs850575552	VGNC	-	tolerated(1)
1	119182670	A	C	missense_variant	MODERATE	CEP89	ENSCAFG00000007486	Transcript	ENSCAFT00000048007	protein_coding	2947	2029	677	N/H	Aac/Cac	rs850575552	VGNC	-	tolerated(1)
1	119306969	C	T	missense_variant	MODERATE	NUDT19	ENSCAFG00000029664	Transcript	ENSCAFT00000046142	protein_coding	724	724	242	E/K	Gaa/Aaa	rs21977687	VGNC	-	tolerated(1)
1	119322123	T	C	missense_variant	MODERATE	RGS9BP	ENSCAFG00000007509	Transcript	ENSCAFT00000012026	protein_coding	503	503	168	D/G	gAc/gGc	rs850686002	VGNC	-	deleterious(0.01)
1	119322126	C	T	missense_variant	MODERATE	RGS9BP	ENSCAFG00000007509	Transcript	ENSCAFT00000012026	protein_coding	500	500	167	R/H	cGc/cAc	rs851495708	VGNC	-	tolerated(0.56)
1	119522990	C	T	missense_variant	MODERATE	DPY19L3	ENSCAFG00000007575	Transcript	ENSCAFT00000037089	protein_coding	253	214	72	D/N	Gat/Aat	rs852504120	HGNC	HGNC:27120	tolerated(0.16)
1	120455134	C	T	missense_variant	MODERATE	TSHZ3	ENSCAFG00000007592	Transcript	ENSCAFT00000012149	protein_coding	2654	2654	885	A/V	gCg/gTg	rs851300312	VGNC	-	tolerated(0.92)
1	121781186	C	T	missense_variant	MODERATE	PLEKHF1	ENSCAFG00000007627	Transcript	ENSCAFT00000012193	protein_coding	847	847	283	G/S	Ggc/Agc	rs851553908	VGNC	-	tolerated_low_confidence(1)
10	449553	C	G	missense_variant	MODERATE	ESYT1	ENSCAFG00000000108	Transcript	ENSCAFT00000045762	protein_coding	362	362	121	A/G	gCc/gGc	-	VGNC	-	tolerated(0.33)
10	556674	G	A	missense_variant	MODERATE	-	ENSCAFG00000000112	Transcript	ENSCAFT00000000184	protein_coding	841	841	281	V/I	Gtc/Atc	rs850734596	-	-	tolerated_low_confidence(0.62)
10	556732	G	A	missense_variant	MODERATE	-	ENSCAFG00000000112	Transcript	ENSCAFT00000000184	protein_coding	899	899	300	R/H	cGt/cAt	rs852220426	-	-	deleterious_low_confidence(0)
10	556732	G	A	missense_variant	MODERATE	-	ENSCAFG00000000112	Transcript	ENSCAFT00000049074	protein_coding	399	256	86	V/I	Gtc/Atc	rs852220426	-	-	tolerated(0.44)
10	648245	C	G	missense_variant,splice_region_variant	MODERATE	-	ENSCAFG00000000121	Transcript	ENSCAFT00000000201	protein_coding	944	944	315	G/A	gGc/gCc	rs22029672	-	-	tolerated(1)
10	720737	A	C	missense_variant	MODERATE	SPRYD4	ENSCAFG00000000130	Transcript	ENSCAFT00000000213	protein_coding	334	242	81	K/T	aAg/aCg	rs853021189	VGNC	-	tolerated(1)
10	1228277	G	C	missense_variant	MODERATE	NAB2	ENSCAFG00000000160	Transcript	ENSCAFT00000000260	protein_coding	452	94	32	G/R	Gga/Cga	rs851093805	VGNC	-	tolerated_low_confidence(0.58)
10	1384705	C	T	missense_variant	MODERATE	R3HDM2	ENSCAFG00000000215	Transcript	ENSCAFT00000000344	protein_coding	2218	2218	740	V/M	Gtg/Atg	-	HGNC	HGNC:29167	tolerated(0.49)
10	1384705	C	T	missense_variant	MODERATE	R3HDM2	ENSCAFG00000000215	Transcript	ENSCAFT00000047978	protein_coding	2158	2158	720	V/M	Gtg/Atg	-	HGNC	HGNC:29167	tolerated(0.66)
10	1384705	C	T	missense_variant	MODERATE	R3HDM2	ENSCAFG00000000215	Transcript	ENSCAFT00000048795	protein_coding	2354	2314	772	V/M	Gtg/Atg	-	HGNC	HGNC:29167	tolerated(0.48)
10	1661634	G	A	missense_variant	MODERATE	KIF5A	ENSCAFG00000000238	Transcript	ENSCAFT00000000388	protein_coding	2675	2675	892	R/Q	cGg/cAg	rs852873892	VGNC	-	deleterious(0.05)
10	1661634	G	A	missense_variant	MODERATE	KIF5A	ENSCAFG00000000238	Transcript	ENSCAFT00000046518	protein_coding	2546	2474	825	R/Q	cGg/cAg	rs852873892	VGNC	-	deleterious(0.02)
10	1870242	T	C	missense_variant	MODERATE	AVIL	ENSCAFG00000000297	Transcript	ENSCAFT00000000466	protein_coding	215	196	66	N/D	Aac/Gac	rs22048767	VGNC	-	tolerated(0.63)
10	6582058	C	A	missense_variant	MODERATE	-	ENSCAFG00000000340	Transcript	ENSCAFT00000000526	protein_coding	187	187	63	G/C	Ggc/Tgc	-	-	-	deleterious(0)
10	7660105	G	C	missense_variant	MODERATE	WIF1	ENSCAFG00000000364	Transcript	ENSCAFT00000000572	protein_coding	1662	1063	355	R/G	Cgg/Ggg	rs850762608	VGNC	-	deleterious_low_confidence(0.03)
10	8779768	G	A	missense_variant	MODERATE	HELB	ENSCAFG00000000378	Transcript	ENSCAFT00000000592	protein_coding	1975	1975	659	V/I	Gtc/Atc	rs851334484	VGNC	-	tolerated(0.87)
10	8779768	G	A	missense_variant	MODERATE	HELB	ENSCAFG00000000378	Transcript	ENSCAFT00000035720	protein_coding	2308	2206	736	V/I	Gtc/Atc	rs851334484	VGNC	-	tolerated(0.95)
10	8779820	T	C	missense_variant	MODERATE	HELB	ENSCAFG00000000378	Transcript	ENSCAFT00000000592	protein_coding	2027	2027	676	V/A	gTc/gCc	rs852142888	VGNC	-	tolerated(1)
10	8779820	T	C	missense_variant	MODERATE	HELB	ENSCAFG00000000378	Transcript	ENSCAFT00000035720	protein_coding	2360	2258	753	V/A	gTc/gCc	rs852142888	VGNC	-	tolerated(1)
10	11600488	G	A	missense_variant	MODERATE	BEST3	ENSCAFG00000000435	Transcript	ENSCAFT00000000688	protein_coding	1862	1862	621	A/V	gCg/gTg	rs853183801	VGNC	-	tolerated_low_confidence(0.34)
10	11600576	C	T	missense_variant	MODERATE	BEST3	ENSCAFG00000000435	Transcript	ENSCAFT00000000688	protein_coding	1774	1774	592	A/T	Gcg/Acg	rs850664081	VGNC	-	tolerated_low_confidence(0.54)
10	11600981	T	C	missense_variant	MODERATE	BEST3	ENSCAFG00000000435	Transcript	ENSCAFT00000000688	protein_coding	1369	1369	457	R/G	Agg/Ggg	rs852245600	VGNC	-	tolerated(0.13)
10	12286909	C	T	missense_variant,splice_region_variant	MODERATE	PTPRB	ENSCAFG00000000446	Transcript	ENSCAFT00000000717	protein_coding	5872	5872	1958	D/N	Gat/Aat	rs851732626	VGNC	-	deleterious(0)
10	12286909	C	T	missense_variant,splice_region_variant	MODERATE	PTPRB	ENSCAFG00000000446	Transcript	ENSCAFT00000000719	protein_coding	6143	5872	1958	D/N	Gat/Aat	rs851732626	VGNC	-	deleterious(0)
10	15817706	C	T	missense_variant	MODERATE	KCNC2	ENSCAFG00000000479	Transcript	ENSCAFT00000000758	protein_coding	373	373	125	A/T	Gcc/Acc	-	VGNC	-	tolerated(0.45)
10	15817706	C	T	missense_variant	MODERATE	KCNC2	ENSCAFG00000000479	Transcript	ENSCAFT00000035769	protein_coding	301	301	101	A/T	Gcc/Acc	-	VGNC	-	tolerated(0.45)
10	15817706	C	T	missense_variant	MODERATE	KCNC2	ENSCAFG00000000479	Transcript	ENSCAFT00000049760	protein_coding	373	373	125	A/T	Gcc/Acc	-	VGNC	-	tolerated(0.37)
10	15817720	A	T	missense_variant	MODERATE	KCNC2	ENSCAFG00000000479	Transcript	ENSCAFT00000000758	protein_coding	359	359	120	F/Y	tTc/tAc	rs853018342	VGNC	-	tolerated(0.11)
10	15817720	A	T	missense_variant	MODERATE	KCNC2	ENSCAFG00000000479	Transcript	ENSCAFT00000035769	protein_coding	287	287	96	F/Y	tTc/tAc	rs853018342	VGNC	-	tolerated(0.11)
10	15817720	A	T	missense_variant	MODERATE	KCNC2	ENSCAFG00000000479	Transcript	ENSCAFT00000049760	protein_coding	359	359	120	F/Y	tTc/tAc	rs853018342	VGNC	-	tolerated(0.15)
10	16802292	G	T	missense_variant	MODERATE	-	ENSCAFG00000031984	Transcript	ENSCAFT00000048776	protein_coding	943	943	315	R/S	Cgt/Agt	-	-	-	-
10	16802547	T	A	missense_variant	MODERATE	LMF2	ENSCAFG00000000572	Transcript	ENSCAFT00000000888	protein_coding	104	104	35	F/Y	tTc/tAc	-	VGNC	-	tolerated(1)
10	16802547	T	A	missense_variant	MODERATE	-	ENSCAFG00000031984	Transcript	ENSCAFT00000048776	protein_coding	688	688	230	N/Y	Aac/Tac	-	-	-	-
10	16802555	C	G	missense_variant	MODERATE	LMF2	ENSCAFG00000000572	Transcript	ENSCAFT00000000888	protein_coding	112	112	38	Q/E	Cag/Gag	-	VGNC	-	tolerated(1)
10	16802555	C	G	missense_variant	MODERATE	-	ENSCAFG00000031984	Transcript	ENSCAFT00000048776	protein_coding	680	680	227	W/S	tGg/tCg	-	-	-	-
10	16802561	T	A	missense_variant	MODERATE	LMF2	ENSCAFG00000000572	Transcript	ENSCAFT00000000888	protein_coding	118	118	40	F/I	Ttc/Atc	-	VGNC	-	tolerated(1)
10	16802561	T	A	missense_variant	MODERATE	-	ENSCAFG00000031984	Transcript	ENSCAFT00000048776	protein_coding	674	674	225	K/M	aAg/aTg	-	-	-	-
10	16802592	T	A	missense_variant	MODERATE	LMF2	ENSCAFG00000000572	Transcript	ENSCAFT00000000888	protein_coding	149	149	50	L/Q	cTg/cAg	-	VGNC	-	tolerated(1)
10	16802592	T	A	missense_variant	MODERATE	-	ENSCAFG00000031984	Transcript	ENSCAFT00000048776	protein_coding	643	643	215	S/C	Agc/Tgc	-	-	-	-
10	16802597	C	A	missense_variant	MODERATE	LMF2	ENSCAFG00000000572	Transcript	ENSCAFT00000000888	protein_coding	154	154	52	Q/K	Cag/Aag	-	VGNC	-	tolerated(1)
10	16802597	C	A	missense_variant	MODERATE	-	ENSCAFG00000031984	Transcript	ENSCAFT00000048776	protein_coding	638	638	213	W/L	tGg/tTg	-	-	-	-
10	16802613	G	A	missense_variant	MODERATE	LMF2	ENSCAFG00000000572	Transcript	ENSCAFT00000000888	protein_coding	170	170	57	R/Q	cGg/cAg	-	VGNC	-	tolerated(1)
10	16802613	G	A	missense_variant	MODERATE	-	ENSCAFG00000031984	Transcript	ENSCAFT00000048776	protein_coding	622	622	208	R/C	Cgc/Tgc	-	-	-	-
10	17182960	A	G	missense_variant	MODERATE	TTLL8	ENSCAFG00000000704	Transcript	ENSCAFT00000001099	protein_coding	1072	694	232	T/A	Acc/Gcc	rs852941410	VGNC	-	tolerated(0.9)
10	19863936	G	C	missense_variant	MODERATE	GTSE1	ENSCAFG00000000782	Transcript	ENSCAFT00000001218	protein_coding	2631	2105	702	P/R	cCc/cGc	rs22051708	VGNC	-	tolerated(0.69)
10	19867788	G	C	missense_variant	MODERATE	GTSE1	ENSCAFG00000000782	Transcript	ENSCAFT00000001218	protein_coding	1926	1400	467	P/R	cCa/cGa	rs22006930	VGNC	-	tolerated(0.07)
10	20367392	G	T	missense_variant	MODERATE	ATXN10	ENSCAFG00000031708	Transcript	ENSCAFT00000043595	protein_coding	1291	950	317	T/N	aCt/aAt	rs851875982	VGNC	-	tolerated(0.76)
10	21164831	C	A	missense_variant	MODERATE	PRR5	ENSCAFG00000000869	Transcript	ENSCAFT00000001356	protein_coding	869	869	290	C/F	tGc/tTc	rs851937336	VGNC	-	deleterious_low_confidence(0.03)
10	21164831	C	A	missense_variant	MODERATE	PRR5	ENSCAFG00000000869	Transcript	ENSCAFT00000044013	protein_coding	869	869	290	C/F	tGc/tTc	rs851937336	VGNC	-	deleterious_low_confidence(0.03)
10	21532539	A	G	missense_variant	MODERATE	PARVG	ENSCAFG00000000876	Transcript	ENSCAFT00000001361	protein_coding	635	635	212	M/T	aTg/aCg	rs22088809	VGNC	-	tolerated(0.57)
10	21539048	T	C	missense_variant	MODERATE	PARVG	ENSCAFG00000000876	Transcript	ENSCAFT00000001361	protein_coding	280	280	94	K/E	Aag/Gag	rs851293408	VGNC	-	tolerated(1)
10	22775035	C	T	missense_variant	MODERATE	A4GALT	ENSCAFG00000000946	Transcript	ENSCAFT00000001468	protein_coding	202	202	68	R/W	Cgg/Tgg	rs852490105	HGNC	HGNC:18149	deleterious_low_confidence(0.04)
10	23024776	G	C	missense_variant	MODERATE	NFAM1	ENSCAFG00000000975	Transcript	ENSCAFT00000001505	protein_coding	426	426	142	K/N	aaG/aaC	rs850619109	VGNC	-	tolerated(0.28)
10	23024776	G	C	missense_variant	MODERATE	NFAM1	ENSCAFG00000000975	Transcript	ENSCAFT00000044687	protein_coding	1076	390	130	K/N	aaG/aaC	rs850619109	VGNC	-	tolerated(0.53)
10	23196831	C	T	missense_variant	MODERATE	TCF20	ENSCAFG00000000978	Transcript	ENSCAFT00000001514	protein_coding	2059	1745	582	A/V	gCg/gTg	rs852563705	VGNC	-	-
10	23198069	G	A	missense_variant	MODERATE	TCF20	ENSCAFG00000000978	Transcript	ENSCAFT00000001514	protein_coding	3297	2983	995	G/S	Ggt/Agt	rs852840553	VGNC	-	-
10	23296749	A	G	missense_variant	MODERATE	SMDT1	ENSCAFG00000000983	Transcript	ENSCAFT00000001519	protein_coding	53	53	18	V/A	gTt/gCt	rs851435440	VGNC	-	tolerated(1)
10	24527630	C	T	missense_variant	MODERATE	MCHR1	ENSCAFG00000001143	Transcript	ENSCAFT00000001756	protein_coding	1027	1027	343	V/I	Gtc/Atc	rs22091321	VGNC	-	tolerated(0.42)
10	24527630	C	T	missense_variant	MODERATE	MCHR1	ENSCAFG00000001143	Transcript	ENSCAFT00000035631	protein_coding	1040	1033	345	V/I	Gtc/Atc	rs22091321	VGNC	-	tolerated(0.41)
10	25912410	G	C	missense_variant	MODERATE	APOBEC3Z3	ENSCAFG00000001361	Transcript	ENSCAFT00000002105	protein_coding	1273	526	176	L/V	Ctc/Gtc	rs22014501	EntrezGene	-	tolerated(0.07)
10	25912777	G	A	missense_variant	MODERATE	APOBEC3Z3	ENSCAFG00000001361	Transcript	ENSCAFT00000002105	protein_coding	1138	391	131	P/S	Ccc/Tcc	rs22014504	EntrezGene	-	tolerated(0.45)
10	25912782	C	T	missense_variant	MODERATE	APOBEC3Z3	ENSCAFG00000001361	Transcript	ENSCAFT00000002105	protein_coding	1133	386	129	G/E	gGg/gAg	rs22014505	EntrezGene	-	tolerated(0.24)
10	25912789	T	C	missense_variant	MODERATE	APOBEC3Z3	ENSCAFG00000001361	Transcript	ENSCAFT00000002105	protein_coding	1126	379	127	K/E	Aaa/Gaa	rs22014506	EntrezGene	-	tolerated(0.98)
10	26166423	A	T	missense_variant	MODERATE	-	ENSCAFG00000001385	Transcript	ENSCAFT00000002136	protein_coding	743	743	248	Q/L	cAg/cTg	rs22022730	-	-	tolerated(0.51)
10	26166445	A	C	missense_variant	MODERATE	-	ENSCAFG00000001385	Transcript	ENSCAFT00000002136	protein_coding	765	765	255	K/N	aaA/aaC	rs22022731	-	-	tolerated(0.08)
10	26528122	G	A	missense_variant	MODERATE	PLA2G6	ENSCAFG00000001424	Transcript	ENSCAFT00000002213	protein_coding	347	347	116	S/N	aGc/aAc	rs851919393	VGNC	-	tolerated(1)
10	26528122	G	A	missense_variant	MODERATE	PLA2G6	ENSCAFG00000001424	Transcript	ENSCAFT00000002215	protein_coding	973	347	116	S/N	aGc/aAc	rs851919393	VGNC	-	tolerated(1)
10	26868952	T	C	missense_variant	MODERATE	TRIOBP	ENSCAFG00000001480	Transcript	ENSCAFT00000002299	protein_coding	5924	5797	1933	S/G	Agt/Ggt	rs852395880	VGNC	-	tolerated(1)
10	26868952	T	C	missense_variant	MODERATE	TRIOBP	ENSCAFG00000001480	Transcript	ENSCAFT00000002302	protein_coding	5900	5773	1925	S/G	Agt/Ggt	rs852395880	VGNC	-	tolerated(1)
10	26868952	T	C	missense_variant	MODERATE	TRIOBP	ENSCAFG00000001480	Transcript	ENSCAFT00000044751	protein_coding	985	985	329	S/G	Agt/Ggt	rs852395880	VGNC	-	tolerated(0.48)
10	26922492	G	A	missense_variant	MODERATE	-	ENSCAFG00000028770	Transcript	ENSCAFT00000049367	protein_coding	488	488	163	A/V	gCt/gTt	rs851704613	-	-	deleterious(0)
10	26947124	A	G	missense_variant	MODERATE	PDXP	ENSCAFG00000031949	Transcript	ENSCAFT00000043767	protein_coding	1214	605	202	I/T	aTa/aCa	rs22035985	VGNC	-	tolerated(1)
10	26954822	A	G	missense_variant	MODERATE	SH3BP1	ENSCAFG00000001490	Transcript	ENSCAFT00000002323	protein_coding	1759	1759	587	S/P	Tcc/Ccc	-	VGNC	-	tolerated(1)
10	26958200	T	C	missense_variant,splice_region_variant	MODERATE	SH3BP1	ENSCAFG00000001490	Transcript	ENSCAFT00000002323	protein_coding	1324	1324	442	N/D	Aac/Gac	rs850895385	VGNC	-	tolerated(1)
10	26962300	T	C	missense_variant	MODERATE	SH3BP1	ENSCAFG00000001490	Transcript	ENSCAFT00000002323	protein_coding	511	511	171	S/G	Agt/Ggt	rs22087578	VGNC	-	tolerated(0.44)
10	27058481	G	A	missense_variant	MODERATE	CARD10	ENSCAFG00000001502	Transcript	ENSCAFT00000002340	protein_coding	461	461	154	R/Q	cGg/cAg	-	VGNC	-	tolerated(0.7)
10	27058481	G	A	missense_variant	MODERATE	CARD10	ENSCAFG00000001502	Transcript	ENSCAFT00000044904	protein_coding	544	527	176	R/Q	cGg/cAg	-	VGNC	-	tolerated(0.88)
10	27386326	G	A	missense_variant	MODERATE	IL2RB	ENSCAFG00000001511	Transcript	ENSCAFT00000002356	protein_coding	1752	1393	465	E/K	Gag/Aag	rs852449923	VGNC	-	tolerated(0.11)
10	27440232	G	A	missense_variant,splice_region_variant	MODERATE	KCTD17	ENSCAFG00000001513	Transcript	ENSCAFT00000002360	protein_coding	685	685	229	R/C	Cgc/Tgc	-	HGNC	HGNC:25705	tolerated_low_confidence(1)
10	27440238	G	C	missense_variant	MODERATE	KCTD17	ENSCAFG00000001513	Transcript	ENSCAFT00000002360	protein_coding	679	679	227	H/D	Cac/Gac	-	HGNC	HGNC:25705	deleterious_low_confidence(0.01)
10	27440246	A	T	missense_variant	MODERATE	KCTD17	ENSCAFG00000001513	Transcript	ENSCAFT00000002360	protein_coding	671	671	224	L/Q	cTg/cAg	rs850579328	HGNC	HGNC:25705	tolerated_low_confidence(1)
10	27544053	G	T	missense_variant	MODERATE	CSF2RB	ENSCAFG00000001519	Transcript	ENSCAFT00000002369	protein_coding	2790	2356	786	L/M	Ctg/Atg	-	VGNC	-	tolerated(0.07)
10	27544098	T	A	missense_variant	MODERATE	CSF2RB	ENSCAFG00000001519	Transcript	ENSCAFT00000002369	protein_coding	2745	2311	771	N/Y	Aat/Tat	rs851521332	VGNC	-	tolerated(1)
10	27597595	C	G	missense_variant	MODERATE	NCF4	ENSCAFG00000001522	Transcript	ENSCAFT00000002373	protein_coding	1260	911	304	G/A	gGg/gCg	rs850792315	VGNC	-	tolerated(0.78)
10	27915230	A	G	missense_variant	MODERATE	FOXRED2	ENSCAFG00000001550	Transcript	ENSCAFT00000002422	protein_coding	1880	1271	424	H/R	cAc/cGc	rs22007473	VGNC	-	tolerated(0.09)
10	27915232	A	G	missense_variant	MODERATE	FOXRED2	ENSCAFG00000001550	Transcript	ENSCAFT00000002422	protein_coding	1882	1273	425	I/V	Atc/Gtc	rs22007474	VGNC	-	tolerated(1)
10	27947744	T	C	missense_variant	MODERATE	TXN2	ENSCAFG00000001553	Transcript	ENSCAFT00000002425	protein_coding	29	29	10	V/A	gTc/gCc	rs851369811	VGNC	-	-
10	28136562	C	T	missense_variant	MODERATE	-	ENSCAFG00000001689	Transcript	ENSCAFT00000002644	protein_coding	626	626	209	T/I	aCc/aTc	rs852600253	-	-	tolerated(0.09)
10	28136562	C	T	missense_variant	MODERATE	-	ENSCAFG00000001689	Transcript	ENSCAFT00000044769	protein_coding	611	611	204	T/I	aCc/aTc	rs852600253	-	-	tolerated(0.12)
10	28136759	A	T	missense_variant	MODERATE	-	ENSCAFG00000001689	Transcript	ENSCAFT00000002644	protein_coding	823	823	275	T/S	Acc/Tcc	rs852568055	-	-	tolerated(1)
10	28136759	A	T	missense_variant	MODERATE	-	ENSCAFG00000001689	Transcript	ENSCAFT00000044769	protein_coding	808	808	270	T/S	Acc/Tcc	rs852568055	-	-	tolerated(0.98)
10	28136798	G	A	missense_variant	MODERATE	-	ENSCAFG00000001689	Transcript	ENSCAFT00000002644	protein_coding	862	862	288	V/M	Gtg/Atg	rs852826184	-	-	deleterious(0.01)
10	28136798	G	A	missense_variant	MODERATE	-	ENSCAFG00000001689	Transcript	ENSCAFT00000044769	protein_coding	847	847	283	V/M	Gtg/Atg	rs852826184	-	-	deleterious(0.01)
10	28136807	A	C	missense_variant	MODERATE	-	ENSCAFG00000001689	Transcript	ENSCAFT00000002644	protein_coding	871	871	291	K/Q	Aaa/Caa	rs851682531	-	-	deleterious(0)
10	28136807	A	C	missense_variant	MODERATE	-	ENSCAFG00000001689	Transcript	ENSCAFT00000044769	protein_coding	856	856	286	K/Q	Aaa/Caa	rs851682531	-	-	deleterious(0)
10	28136808	A	T	missense_variant	MODERATE	-	ENSCAFG00000001689	Transcript	ENSCAFT00000002644	protein_coding	872	872	291	K/I	aAa/aTa	rs852113864	-	-	tolerated(0.12)
10	28136808	A	T	missense_variant	MODERATE	-	ENSCAFG00000001689	Transcript	ENSCAFT00000044769	protein_coding	857	857	286	K/I	aAa/aTa	rs852113864	-	-	tolerated(0.07)
10	28136862	C	G	missense_variant	MODERATE	-	ENSCAFG00000001689	Transcript	ENSCAFT00000002644	protein_coding	925	925	309	P/A	Cca/Gca	rs850881578	-	-	tolerated(1)
10	28136914	T	G	missense_variant	MODERATE	-	ENSCAFG00000001689	Transcript	ENSCAFT00000002644	protein_coding	977	977	326	L/W	tTg/tGg	rs851294620	-	-	deleterious(0.01)
10	28793818	G	A	missense_variant	MODERATE	TOM1	ENSCAFG00000001717	Transcript	ENSCAFT00000002700	protein_coding	953	953	318	A/V	gCg/gTg	rs851392840	VGNC	-	tolerated(0.63)
10	32389415	C	A	missense_variant	MODERATE	CKAP4	ENSCAFG00000001875	Transcript	ENSCAFT00000002969	protein_coding	333	175	59	Q/K	Cag/Aag	-	VGNC	-	tolerated_low_confidence(0.87)
10	33325630	G	A	missense_variant	MODERATE	ALDH1L2	ENSCAFG00000001911	Transcript	ENSCAFT00000003039	protein_coding	701	526	176	V/I	Gtt/Att	rs852040098	VGNC	-	tolerated_low_confidence(0.2)
10	33330280	G	A	missense_variant	MODERATE	ALDH1L2	ENSCAFG00000001911	Transcript	ENSCAFT00000003039	protein_coding	1212	1037	346	G/E	gGg/gAg	rs850927565	VGNC	-	tolerated_low_confidence(1)
10	33353508	G	A	missense_variant,splice_region_variant	MODERATE	ALDH1L2	ENSCAFG00000001911	Transcript	ENSCAFT00000003039	protein_coding	2129	1954	652	G/S	Ggt/Agt	rs852705653	VGNC	-	tolerated(1)
10	33475024	C	T	missense_variant	MODERATE	SLC41A2	ENSCAFG00000001929	Transcript	ENSCAFT00000003053	protein_coding	1061	1061	354	A/V	gCc/gTc	rs851295636	VGNC	-	tolerated(0.95)
10	33968421	G	C	missense_variant	MODERATE	-	ENSCAFG00000030871	Transcript	ENSCAFT00000045063	protein_coding	432	432	144	K/N	aaG/aaC	rs853047512	-	-	-
10	34245998	C	G	missense_variant	MODERATE	SOWAHC	ENSCAFG00000023435	Transcript	ENSCAFT00000036010	protein_coding	940	940	314	V/L	Gtg/Ctg	rs850847062	VGNC	-	tolerated(1)
10	34660667	T	A	missense_variant	MODERATE	-	ENSCAFG00000001968	Transcript	ENSCAFT00000003117	protein_coding	59	59	20	M/K	aTg/aAg	-	-	-	tolerated(1)
10	35109798	C	T	missense_variant	MODERATE	RANBP2	ENSCAFG00000023061	Transcript	ENSCAFT00000003160	protein_coding	5546	5029	1677	G/S	Ggt/Agt	rs851993906	HGNC	HGNC:9848	tolerated(0.89)
10	40668571	G	C	missense_variant	MODERATE	IL1RL1	ENSCAFG00000002142	Transcript	ENSCAFT00000003371	protein_coding	791	791	264	A/G	gCt/gGt	rs851693610	VGNC	-	tolerated(0.09)
10	40668571	G	C	missense_variant	MODERATE	IL1RL1	ENSCAFG00000002142	Transcript	ENSCAFT00000047744	protein_coding	1738	776	259	A/G	gCt/gGt	rs851693610	VGNC	-	tolerated(0.07)
10	41470463	T	C	missense_variant	MODERATE	UBE2N	ENSCAFG00000030703	Transcript	ENSCAFT00000049365	protein_coding	278	216	72	I/M	atA/atG	rs852324846	EntrezGene	-	tolerated(0.74)
10	43487114	T	C	missense_variant	MODERATE	-	ENSCAFG00000003134	Transcript	ENSCAFT00000005038	protein_coding	131	131	44	N/S	aAt/aGt	-	-	-	tolerated(1)
10	43562555	T	C	missense_variant	MODERATE	TSGA10	ENSCAFG00000002310	Transcript	ENSCAFT00000003632	protein_coding	125	125	42	V/A	gTt/gCt	-	VGNC	-	tolerated_low_confidence(1)
10	43562555	T	C	missense_variant	MODERATE	TSGA10	ENSCAFG00000002310	Transcript	ENSCAFT00000036464	protein_coding	107	107	36	V/A	gTt/gCt	-	VGNC	-	tolerated_low_confidence(1)
10	45379141	C	T	missense_variant	MODERATE	HAAO	ENSCAFG00000002435	Transcript	ENSCAFT00000003833	protein_coding	100	100	34	V/I	Gtc/Atc	rs851190656	VGNC	-	tolerated(0.61)
10	46053118	C	A	missense_variant	MODERATE	THADA	ENSCAFG00000002463	Transcript	ENSCAFT00000003884	protein_coding	2365	2243	748	R/M	aGg/aTg	rs851260781	VGNC	-	deleterious(0.02)
10	46792951	T	G	missense_variant	MODERATE	CAMKMT	ENSCAFG00000002546	Transcript	ENSCAFT00000004013	protein_coding	16	16	6	S/A	Tcg/Gcg	rs851172655	VGNC	-	tolerated_low_confidence(1)
10	47924093	G	C	missense_variant	MODERATE	SRBD1	ENSCAFG00000002554	Transcript	ENSCAFT00000004029	protein_coding	403	403	135	L/V	Ctt/Gtt	rs22018514	VGNC	-	tolerated_low_confidence(1)
10	47924093	G	C	missense_variant	MODERATE	SRBD1	ENSCAFG00000002554	Transcript	ENSCAFT00000049409	protein_coding	454	454	152	L/V	Ctt/Gtt	rs22018514	VGNC	-	tolerated_low_confidence(1)
10	49202748	G	A	missense_variant	MODERATE	TTC7A	ENSCAFG00000002641	Transcript	ENSCAFT00000004150	protein_coding	1347	1237	413	D/N	Gat/Aat	rs852141915	VGNC	-	tolerated(0.3)
10	55879748	A	G	missense_variant	MODERATE	EML6	ENSCAFG00000002762	Transcript	ENSCAFT00000004419	protein_coding	5309	5309	1770	K/R	aAg/aGg	rs852068312	VGNC	-	tolerated(0.7)
10	55879748	A	G	missense_variant	MODERATE	EML6	ENSCAFG00000002762	Transcript	ENSCAFT00000045075	protein_coding	5309	5309	1770	K/R	aAg/aGg	rs852068312	VGNC	-	tolerated(0.69)
10	56142075	C	T	missense_variant	MODERATE	MTIF2	ENSCAFG00000002829	Transcript	ENSCAFT00000004524	protein_coding	1400	1400	467	R/Q	cGa/cAa	rs852620320	VGNC	-	tolerated(0.99)
10	56142075	C	T	missense_variant	MODERATE	MTIF2	ENSCAFG00000002829	Transcript	ENSCAFT00000045484	protein_coding	1610	1400	467	R/Q	cGa/cAa	rs852620320	VGNC	-	tolerated(0.84)
10	56456900	C	T	missense_variant	MODERATE	PPP4R3B	ENSCAFG00000002860	Transcript	ENSCAFT00000004589	protein_coding	371	283	95	E/K	Gaa/Aaa	-	HGNC	HGNC:29267	tolerated(0.15)
10	56520952	G	A	missense_variant	MODERATE	PNPT1	ENSCAFG00000002891	Transcript	ENSCAFT00000004640	protein_coding	16	16	6	R/C	Cgt/Tgt	-	VGNC	-	tolerated_low_confidence(0.18)
10	56687813	C	T	missense_variant	MODERATE	EFEMP1	ENSCAFG00000002919	Transcript	ENSCAFT00000004675	protein_coding	786	400	134	V/M	Gtg/Atg	rs853045062	VGNC	-	tolerated(0.21)
10	60893305	A	G	missense_variant	MODERATE	PAPOLG	ENSCAFG00000002975	Transcript	ENSCAFT00000044895	protein_coding	896	619	207	N/D	Aat/Gat	rs853173534	HGNC	HGNC:14982	tolerated(1)
10	61100451	C	T	missense_variant	MODERATE	PUS10	ENSCAFG00000002986	Transcript	ENSCAFT00000004788	protein_coding	29	29	10	R/H	cGt/cAt	rs22081970	VGNC	-	tolerated(0.42)
10	61143998	A	G	missense_variant	MODERATE	KIAA1841	ENSCAFG00000002989	Transcript	ENSCAFT00000004795	protein_coding	28	19	7	K/E	Aaa/Gaa	rs850839423	VGNC	-	tolerated_low_confidence(1)
10	61144002	G	A	missense_variant	MODERATE	KIAA1841	ENSCAFG00000002989	Transcript	ENSCAFT00000004795	protein_coding	32	23	8	S/N	aGc/aAc	rs853049081	VGNC	-	tolerated_low_confidence(1)
10	61839650	G	T	missense_variant	MODERATE	FAM161A	ENSCAFG00000003079	Transcript	ENSCAFT00000037539	protein_coding	907	128	43	A/D	gCc/gAc	rs852971423	VGNC	-	deleterious(0.01)
10	68530912	C	G	missense_variant	MODERATE	-	ENSCAFG00000031596	Transcript	ENSCAFT00000044171	protein_coding	1484	1484	495	G/A	gGc/gCc	-	-	-	-
10	68531051	T	G	missense_variant	MODERATE	-	ENSCAFG00000031596	Transcript	ENSCAFT00000044171	protein_coding	1345	1345	449	N/H	Aat/Cat	-	-	-	-
10	68531079	C	G	missense_variant	MODERATE	-	ENSCAFG00000031596	Transcript	ENSCAFT00000044171	protein_coding	1317	1317	439	L/F	ttG/ttC	-	-	-	-
10	68531085	C	A	missense_variant	MODERATE	-	ENSCAFG00000031596	Transcript	ENSCAFT00000044171	protein_coding	1311	1311	437	Q/H	caG/caT	-	-	-	-
10	68531093	C	A	missense_variant	MODERATE	-	ENSCAFG00000031596	Transcript	ENSCAFT00000044171	protein_coding	1303	1303	435	G/C	Ggc/Tgc	-	-	-	-
10	68531099	T	G	missense_variant	MODERATE	-	ENSCAFG00000031596	Transcript	ENSCAFT00000044171	protein_coding	1297	1297	433	N/H	Aat/Cat	-	-	-	-
11	225494	C	T	missense_variant	MODERATE	-	ENSCAFG00000003956	Transcript	ENSCAFT00000006356	protein_coding	125	125	42	S/L	tCg/tTg	-	-	-	tolerated(1)
11	416914	G	A	missense_variant	MODERATE	TRIM41	ENSCAFG00000012851	Transcript	ENSCAFT00000020424	protein_coding	202	202	68	G/R	Gga/Aga	-	VGNC	-	deleterious(0.04)
11	416919	G	C	missense_variant	MODERATE	TRIM41	ENSCAFG00000012851	Transcript	ENSCAFT00000020424	protein_coding	207	207	69	E/D	gaG/gaC	-	VGNC	-	tolerated(0.39)
11	1972036	A	G	missense_variant	MODERATE	CANX	ENSCAFG00000000348	Transcript	ENSCAFT00000000548	protein_coding	1309	1309	437	F/L	Ttt/Ctt	-	VGNC	-	tolerated(0.19)
11	1972036	A	G	missense_variant	MODERATE	CANX	ENSCAFG00000000348	Transcript	ENSCAFT00000048458	protein_coding	1321	1321	441	F/L	Ttt/Ctt	-	VGNC	-	tolerated(0.19)
11	2127454	A	C	missense_variant	MODERATE	RUFY1	ENSCAFG00000000344	Transcript	ENSCAFT00000000538	protein_coding	135	135	45	F/L	ttT/ttG	rs852414363	VGNC	-	tolerated_low_confidence(0.17)
11	2127454	A	C	missense_variant	MODERATE	RUFY1	ENSCAFG00000000344	Transcript	ENSCAFT00000047107	protein_coding	741	267	89	F/L	ttT/ttG	rs852414363	VGNC	-	tolerated_low_confidence(0.68)
11	2127455	A	C	missense_variant	MODERATE	RUFY1	ENSCAFG00000000344	Transcript	ENSCAFT00000000538	protein_coding	134	134	45	F/C	tTt/tGt	rs852870688	VGNC	-	deleterious_low_confidence(0.04)
11	2127455	A	C	missense_variant	MODERATE	RUFY1	ENSCAFG00000000344	Transcript	ENSCAFT00000047107	protein_coding	740	266	89	F/C	tTt/tGt	rs852870688	VGNC	-	tolerated_low_confidence(0.18)
11	2127456	A	C	missense_variant	MODERATE	RUFY1	ENSCAFG00000000344	Transcript	ENSCAFT00000000538	protein_coding	133	133	45	F/V	Ttt/Gtt	rs850725716	VGNC	-	tolerated_low_confidence(0.3)
11	2127456	A	C	missense_variant	MODERATE	RUFY1	ENSCAFG00000000344	Transcript	ENSCAFT00000047107	protein_coding	739	265	89	F/V	Ttt/Gtt	rs850725716	VGNC	-	tolerated_low_confidence(0.57)
11	2127526	A	C	missense_variant	MODERATE	RUFY1	ENSCAFG00000000344	Transcript	ENSCAFT00000000538	protein_coding	63	63	21	D/E	gaT/gaG	rs397513898	VGNC	-	tolerated_low_confidence(1)
11	2127526	A	C	missense_variant	MODERATE	RUFY1	ENSCAFG00000000344	Transcript	ENSCAFT00000047107	protein_coding	669	195	65	D/E	gaT/gaG	rs397513898	VGNC	-	tolerated_low_confidence(0.84)
11	2127531	G	C	missense_variant	MODERATE	RUFY1	ENSCAFG00000000344	Transcript	ENSCAFT00000000538	protein_coding	58	58	20	Q/E	Caa/Gaa	rs397510344	VGNC	-	tolerated_low_confidence(1)
11	2127531	G	C	missense_variant	MODERATE	RUFY1	ENSCAFG00000000344	Transcript	ENSCAFT00000047107	protein_coding	664	190	64	Q/E	Caa/Gaa	rs397510344	VGNC	-	tolerated_low_confidence(1)
11	8732456	G	A	missense_variant	MODERATE	HSD17B4	ENSCAFG00000000158	Transcript	ENSCAFT00000000259	protein_coding	993	265	89	E/K	Gaa/Aaa	rs850565458	VGNC	-	tolerated(0.29)
11	8732456	G	A	missense_variant	MODERATE	HSD17B4	ENSCAFG00000000158	Transcript	ENSCAFT00000000261	protein_coding	265	265	89	E/K	Gaa/Aaa	rs850565458	VGNC	-	tolerated(0.3)
11	8859947	T	C	missense_variant	MODERATE	-	ENSCAFG00000030608	Transcript	ENSCAFT00000050180	protein_coding	1189	208	70	W/R	Tgg/Cgg	rs853163997	-	-	tolerated(0.58)
11	8860112	T	C	missense_variant	MODERATE	-	ENSCAFG00000030608	Transcript	ENSCAFT00000050180	protein_coding	1354	373	125	Y/H	Tac/Cac	rs852773458	-	-	deleterious(0)
11	10059531	A	G	missense_variant	MODERATE	-	ENSCAFG00000024508	Transcript	ENSCAFT00000012647	protein_coding	68	68	23	H/R	cAc/cGc	rs22152278	-	-	tolerated(1)
11	12893207	T	G	missense_variant	MODERATE	PPIC	ENSCAFG00000031961	Transcript	ENSCAFT00000046555	protein_coding	881	44	15	Q/P	cAa/cCa	-	VGNC	-	tolerated_low_confidence(0.26)
11	12969156	C	T	missense_variant	MODERATE	-	ENSCAFG00000012222	Transcript	ENSCAFT00000019421	protein_coding	263	263	88	T/I	aCc/aTc	-	-	-	tolerated_low_confidence(0.06)
11	12969563	A	G	missense_variant	MODERATE	-	ENSCAFG00000012222	Transcript	ENSCAFT00000019421	protein_coding	556	556	186	N/D	Aac/Gac	-	-	-	tolerated_low_confidence(1)
11	15360685	T	C	missense_variant	MODERATE	-	ENSCAFG00000000578	Transcript	ENSCAFT00000000891	protein_coding	500	500	167	E/G	gAa/gGa	rs851370736	-	-	tolerated(1)
11	15774206	G	A	missense_variant	MODERATE	GRAMD2B	ENSCAFG00000000582	Transcript	ENSCAFT00000000901	protein_coding	964	964	322	A/T	Gcc/Acc	rs851752819	VGNC	-	tolerated(0.36)
11	15774206	G	A	missense_variant	MODERATE	GRAMD2B	ENSCAFG00000000582	Transcript	ENSCAFT00000049541	protein_coding	919	919	307	A/T	Gcc/Acc	rs851752819	VGNC	-	tolerated(0.46)
11	17968484	G	A	missense_variant	MODERATE	SLC27A6	ENSCAFG00000000710	Transcript	ENSCAFT00000001116	protein_coding	2596	1804	602	V/I	Gtt/Att	rs853154993	VGNC	-	tolerated(0.32)
11	18318165	A	G	missense_variant	MODERATE	ADAMTS19	ENSCAFG00000000722	Transcript	ENSCAFT00000001124	protein_coding	805	805	269	M/V	Atg/Gtg	rs851145111	VGNC	-	tolerated(0.79)
11	18318165	A	G	missense_variant	MODERATE	ADAMTS19	ENSCAFG00000000722	Transcript	ENSCAFT00000038819	protein_coding	1015	106	36	M/V	Atg/Gtg	rs851145111	VGNC	-	tolerated(0.78)
11	18524448	G	A	missense_variant	MODERATE	KIAA1024L	ENSCAFG00000000723	Transcript	ENSCAFT00000001126	protein_coding	429	429	143	M/I	atG/atA	rs852713331	HGNC	HGNC:33914	tolerated(1)
11	18524448	G	A	missense_variant	MODERATE	KIAA1024L	ENSCAFG00000000723	Transcript	ENSCAFT00000046994	protein_coding	429	429	143	M/I	atG/atA	rs852713331	HGNC	HGNC:33914	tolerated(1)
11	20001703	C	T	missense_variant	MODERATE	FNIP1	ENSCAFG00000000755	Transcript	ENSCAFT00000001183	protein_coding	2354	2188	730	E/K	Gaa/Aaa	-	VGNC	-	tolerated(0.07)
11	20074776	A	G	missense_variant	MODERATE	-	ENSCAFG00000031481	Transcript	ENSCAFT00000037823	protein_coding	221	221	74	H/R	cAt/cGt	-	-	-	tolerated(0.32)
11	26031193	G	C	missense_variant	MODERATE	REEP2	ENSCAFG00000001244	Transcript	ENSCAFT00000001935	protein_coding	1394	644	215	G/A	gGg/gCg	rs850604585	VGNC	-	tolerated(0.14)
11	27243298	G	C	missense_variant	MODERATE	IL33	ENSCAFG00000030105	Transcript	ENSCAFT00000002106	protein_coding	71	29	10	R/T	aGg/aCg	rs852297281	VGNC	-	tolerated(1)
11	27243298	G	C	missense_variant	MODERATE	IL33	ENSCAFG00000030105	Transcript	ENSCAFT00000042804	protein_coding	543	17	6	R/T	aGg/aCg	rs852297281	VGNC	-	tolerated(1)
11	27660349	C	T	missense_variant	MODERATE	-	ENSCAFG00000001422	Transcript	ENSCAFT00000002210	protein_coding	847	847	283	V/I	Gtt/Att	-	-	-	tolerated(0.14)
11	27915910	T	C	missense_variant	MODERATE	KDM4C	ENSCAFG00000001434	Transcript	ENSCAFT00000002249	protein_coding	1635	1529	510	L/S	tTg/tCg	rs850718698	VGNC	-	tolerated(0.84)
11	33823903	G	C	missense_variant	MODERATE	MPDZ	ENSCAFG00000001498	Transcript	ENSCAFT00000002343	protein_coding	158	158	53	T/S	aCt/aGt	rs853137257	VGNC	-	tolerated(0.28)
11	33823903	G	C	missense_variant	MODERATE	MPDZ	ENSCAFG00000001498	Transcript	ENSCAFT00000002345	protein_coding	221	158	53	T/S	aCt/aGt	rs853137257	VGNC	-	tolerated(0.34)
11	35204032	T	C	missense_variant	MODERATE	FREM1	ENSCAFG00000001537	Transcript	ENSCAFT00000002397	protein_coding	5538	5272	1758	M/V	Atg/Gtg	rs22067774	VGNC	-	tolerated(1)
11	35232824	C	T	missense_variant	MODERATE	FREM1	ENSCAFG00000001537	Transcript	ENSCAFT00000002397	protein_coding	4344	4078	1360	A/T	Gca/Aca	rs852341573	VGNC	-	tolerated(0.39)
11	35244263	G	A	missense_variant	MODERATE	FREM1	ENSCAFG00000001537	Transcript	ENSCAFT00000002397	protein_coding	3873	3607	1203	L/F	Ctt/Ttt	rs22164663	VGNC	-	tolerated(0.68)
11	35248546	C	T	missense_variant	MODERATE	FREM1	ENSCAFG00000001537	Transcript	ENSCAFT00000002397	protein_coding	3639	3373	1125	V/M	Gtg/Atg	rs22143598	VGNC	-	deleterious(0.04)
11	36637967	T	C	missense_variant	MODERATE	BNC2	ENSCAFG00000001562	Transcript	ENSCAFT00000002441	protein_coding	337	337	113	S/G	Agc/Ggc	-	VGNC	-	deleterious(0.01)
11	36637967	T	C	missense_variant	MODERATE	BNC2	ENSCAFG00000001562	Transcript	ENSCAFT00000002443	protein_coding	1184	406	136	S/G	Agc/Ggc	-	VGNC	-	deleterious(0.01)
11	37182525	A	G	missense_variant	MODERATE	CNTLN	ENSCAFG00000001566	Transcript	ENSCAFT00000039737	protein_coding	184	184	62	R/G	Agg/Ggg	rs851083766	VGNC	-	tolerated_low_confidence(1)
11	37182550	T	G	missense_variant	MODERATE	CNTLN	ENSCAFG00000001566	Transcript	ENSCAFT00000039737	protein_coding	209	209	70	L/R	cTg/cGg	rs851291041	VGNC	-	tolerated_low_confidence(0.2)
11	38899792	G	A	missense_variant	MODERATE	HAUS6	ENSCAFG00000001598	Transcript	ENSCAFT00000002503	protein_coding	1409	1409	470	S/L	tCg/tTg	rs853031658	VGNC	-	tolerated(0.22)
11	38953446	C	T	missense_variant	MODERATE	PLIN2	ENSCAFG00000001601	Transcript	ENSCAFT00000002516	protein_coding	780	448	150	E/K	Gag/Aag	rs851936791	VGNC	-	tolerated(0.11)
11	39038069	A	G	missense_variant	MODERATE	FTH1	ENSCAFG00000030465	Transcript	ENSCAFT00000038151	protein_coding	721	542	181	N/S	aAt/aGt	rs22125878	Uniprot_gn	-	tolerated(0.53)
11	39124919	C	T	missense_variant	MODERATE	DENND4C	ENSCAFG00000001612	Transcript	ENSCAFT00000039360	protein_coding	2785	2768	923	T/M	aCg/aTg	rs850529777	VGNC	-	tolerated(0.14)
11	40000042	G	A	missense_variant	MODERATE	MLLT3	ENSCAFG00000001635	Transcript	ENSCAFT00000002592	protein_coding	1059	749	250	T/M	aCg/aTg	rs22165072	VGNC	-	tolerated(1)
11	43002690	G	A	missense_variant	MODERATE	-	ENSCAFG00000014096	Transcript	ENSCAFT00000022380	protein_coding	362	362	121	S/F	tCt/tTt	-	-	-	tolerated_low_confidence(0.75)
11	45183044	C	T	missense_variant	MODERATE	LRRC19	ENSCAFG00000001712	Transcript	ENSCAFT00000002675	protein_coding	616	607	203	V/I	Gtc/Atc	rs850959839	VGNC	-	tolerated(0.28)
11	45382998	C	T	missense_variant	MODERATE	-	ENSCAFG00000001714	Transcript	ENSCAFT00000002678	protein_coding	1440	820	274	V/I	Gtc/Atc	rs852658185	-	-	deleterious(0)
11	45385207	T	A	missense_variant	MODERATE	-	ENSCAFG00000001714	Transcript	ENSCAFT00000002678	protein_coding	1305	685	229	T/S	Aca/Tca	rs852500352	-	-	tolerated(0.11)
11	49792951	A	C	missense_variant	MODERATE	DDX58	ENSCAFG00000001807	Transcript	ENSCAFT00000002841	protein_coding	291	291	97	I/M	atT/atG	rs852343623	VGNC	-	deleterious(0.03)
11	49811144	G	A	missense_variant	MODERATE	TOPORS	ENSCAFG00000001809	Transcript	ENSCAFT00000002842	protein_coding	1762	1762	588	R/C	Cgt/Tgt	rs852602872	VGNC	-	deleterious_low_confidence(0.02)
11	52047713	G	C	missense_variant	MODERATE	-	ENSCAFG00000018740	Transcript	ENSCAFT00000029744	protein_coding	314	314	105	T/S	aCc/aGc	-	-	-	deleterious(0.04)
11	52047714	T	G	missense_variant	MODERATE	-	ENSCAFG00000018740	Transcript	ENSCAFT00000029744	protein_coding	313	313	105	T/P	Acc/Ccc	-	-	-	deleterious(0.02)
11	52131176	C	T	missense_variant	MODERATE	RUSC2	ENSCAFG00000002049	Transcript	ENSCAFT00000003251	protein_coding	1398	974	325	P/L	cCg/cTg	rs853075346	VGNC	-	tolerated(0.06)
11	52138198	C	T	missense_variant	MODERATE	RUSC2	ENSCAFG00000002049	Transcript	ENSCAFT00000003251	protein_coding	2916	2492	831	S/F	tCc/tTc	rs850672823	VGNC	-	tolerated(0.13)
11	52172082	A	C	missense_variant	MODERATE	CD72	ENSCAFG00000002061	Transcript	ENSCAFT00000003268	protein_coding	938	938	313	V/G	gTt/gGt	rs22125124	VGNC	-	tolerated(0.27)
11	52172820	T	G	missense_variant	MODERATE	CD72	ENSCAFG00000002061	Transcript	ENSCAFT00000003268	protein_coding	824	824	275	Y/S	tAt/tCt	rs22125126	VGNC	-	tolerated(0.51)
11	52175729	T	C	missense_variant	MODERATE	CD72	ENSCAFG00000002061	Transcript	ENSCAFT00000003268	protein_coding	650	650	217	Q/R	cAg/cGg	rs851861986	VGNC	-	tolerated(0.6)
11	52321776	A	G	missense_variant	MODERATE	NPR2	ENSCAFG00000002233	Transcript	ENSCAFT00000003506	protein_coding	187	187	63	S/G	Agc/Ggc	rs851062629	VGNC	-	tolerated(1)
11	52321779	A	C	missense_variant	MODERATE	NPR2	ENSCAFG00000002233	Transcript	ENSCAFT00000003506	protein_coding	190	190	64	T/P	Acc/Ccc	rs851270967	VGNC	-	tolerated(1)
11	52321783	G	C	missense_variant	MODERATE	NPR2	ENSCAFG00000002233	Transcript	ENSCAFT00000003506	protein_coding	194	194	65	C/S	tGt/tCt	rs853120124	VGNC	-	tolerated(1)
11	52321810	G	T	missense_variant	MODERATE	NPR2	ENSCAFG00000002233	Transcript	ENSCAFT00000003506	protein_coding	221	221	74	G/V	gGg/gTg	rs851497362	VGNC	-	tolerated(0.6)
11	52321843	C	G	missense_variant	MODERATE	NPR2	ENSCAFG00000002233	Transcript	ENSCAFT00000003506	protein_coding	254	254	85	P/R	cCt/cGt	rs853014156	VGNC	-	tolerated(0.67)
11	52420524	A	C	missense_variant	MODERATE	HRCT1	ENSCAFG00000029080	Transcript	ENSCAFT00000045780	protein_coding	243	243	81	Q/H	caA/caC	rs851132887	VGNC	-	tolerated_low_confidence(1)
11	53055113	A	C	missense_variant	MODERATE	MELK	ENSCAFG00000002334	Transcript	ENSCAFT00000003657	protein_coding	1969	1442	481	K/T	aAa/aCa	rs852169390	HGNC	HGNC:16870	tolerated(0.07)
11	55349542	A	G	missense_variant	MODERATE	CORO2A	ENSCAFG00000002477	Transcript	ENSCAFT00000003912	protein_coding	1699	1469	490	L/P	cTc/cCc	rs22170354	VGNC	-	tolerated(0.23)
11	55352733	C	T	missense_variant	MODERATE	CORO2A	ENSCAFG00000002477	Transcript	ENSCAFT00000003912	protein_coding	1260	1030	344	V/M	Gtg/Atg	rs851707879	VGNC	-	tolerated(0.18)
11	55355939	T	C	missense_variant	MODERATE	CORO2A	ENSCAFG00000002477	Transcript	ENSCAFT00000003912	protein_coding	807	577	193	I/V	Atc/Gtc	rs852445720	VGNC	-	tolerated(0.65)
11	55412761	A	G	missense_variant	MODERATE	TBC1D2	ENSCAFG00000002483	Transcript	ENSCAFT00000003919	protein_coding	2165	1981	661	C/R	Tgc/Cgc	rs851208353	VGNC	-	tolerated(0.48)
11	55435970	A	G	missense_variant	MODERATE	TBC1D2	ENSCAFG00000002483	Transcript	ENSCAFT00000003919	protein_coding	912	728	243	L/S	tTg/tCg	rs852290590	VGNC	-	tolerated(0.73)
11	55454817	G	A	missense_variant	MODERATE	TBC1D2	ENSCAFG00000002483	Transcript	ENSCAFT00000003919	protein_coding	258	74	25	A/V	gCc/gTc	rs850939708	VGNC	-	tolerated(0.48)
11	60803778	A	G	missense_variant	MODERATE	ABCA1	ENSCAFG00000002727	Transcript	ENSCAFT00000004346	protein_coding	2591	2513	838	V/A	gTg/gCg	rs850520512	VGNC	-	tolerated(0.08)
11	61425906	A	G	missense_variant	MODERATE	FKTN	ENSCAFG00000002770	Transcript	ENSCAFT00000004427	protein_coding	753	670	224	I/V	Att/Gtt	rs852449825	VGNC	-	tolerated(1)
11	61442203	A	C	missense_variant	MODERATE	FKTN	ENSCAFG00000002770	Transcript	ENSCAFT00000004427	protein_coding	1020	937	313	T/P	Act/Cct	rs22155166	VGNC	-	tolerated(1)
11	62883532	T	C	missense_variant	MODERATE	KLF4	ENSCAFG00000002797	Transcript	ENSCAFT00000004467	protein_coding	1920	1282	428	T/A	Act/Gct	rs851292038	HGNC	HGNC:6348	tolerated(1)
11	62883861	G	A	missense_variant	MODERATE	KLF4	ENSCAFG00000002797	Transcript	ENSCAFT00000004467	protein_coding	1858	1220	407	S/L	tCg/tTg	rs852888799	HGNC	HGNC:6348	deleterious(0.01)
11	65143844	C	G	missense_variant	MODERATE	AKAP2	ENSCAFG00000002894	Transcript	ENSCAFT00000044537	protein_coding	1309	1309	437	R/G	Cgc/Ggc	rs22129964	EntrezGene	-	deleterious(0.01)
11	66058288	C	T	missense_variant	MODERATE	KIAA0368	ENSCAFG00000002990	Transcript	ENSCAFT00000004799	protein_coding	4970	4970	1657	S/N	aGc/aAc	rs852120004	VGNC	-	tolerated(0.47)
11	66171593	T	C	missense_variant	MODERATE	ZNF483	ENSCAFG00000002996	Transcript	ENSCAFT00000004804	protein_coding	936	691	231	S/P	Tcc/Ccc	rs850789278	VGNC	-	tolerated(0.6)
11	67129890	T	C	missense_variant	MODERATE	-	ENSCAFG00000003047	Transcript	ENSCAFT00000004900	protein_coding	329	329	110	Y/C	tAt/tGt	rs22153636	-	-	tolerated(0.08)
11	67129973	T	G	missense_variant	MODERATE	-	ENSCAFG00000003047	Transcript	ENSCAFT00000004900	protein_coding	246	246	82	K/N	aaA/aaC	rs22153635	-	-	deleterious(0.02)
11	67305010	T	C	missense_variant	MODERATE	SLC46A2	ENSCAFG00000003063	Transcript	ENSCAFT00000004918	protein_coding	1098	811	271	M/V	Atg/Gtg	rs852701207	VGNC	-	tolerated(0.92)
11	67543812	C	G	missense_variant	MODERATE	FKBP15	ENSCAFG00000003198	Transcript	ENSCAFT00000005155	protein_coding	2168	2168	723	C/S	tGc/tCc	rs851267598	VGNC	-	tolerated(0.95)
11	67556857	G	A	missense_variant	MODERATE	FKBP15	ENSCAFG00000003198	Transcript	ENSCAFT00000005155	protein_coding	1376	1376	459	S/F	tCc/tTc	rs852489695	VGNC	-	deleterious(0.01)
11	67773237	C	T	missense_variant	MODERATE	C9orf43	ENSCAFG00000003250	Transcript	ENSCAFT00000005213	protein_coding	755	755	252	P/L	cCt/cTt	rs850883187	HGNC	HGNC:23570	tolerated(0.48)
11	67773237	C	T	missense_variant	MODERATE	C9orf43	ENSCAFG00000003250	Transcript	ENSCAFT00000047052	protein_coding	305	305	102	P/L	cCt/cTt	rs850883187	HGNC	HGNC:23570	tolerated(0.28)
11	67774624	G	A	missense_variant	MODERATE	C9orf43	ENSCAFG00000003250	Transcript	ENSCAFT00000005213	protein_coding	1036	1036	346	G/R	Ggg/Agg	rs851702422	HGNC	HGNC:23570	tolerated(0.37)
11	67778256	C	T	missense_variant	MODERATE	C9orf43	ENSCAFG00000003250	Transcript	ENSCAFT00000005213	protein_coding	1295	1295	432	A/V	gCg/gTg	rs850887156	HGNC	HGNC:23570	deleterious(0.04)
11	67816031	G	A	missense_variant	MODERATE	RGS3	ENSCAFG00000003267	Transcript	ENSCAFT00000005247	protein_coding	304	304	102	E/K	Gag/Aag	rs22136948	VGNC	-	tolerated(0.06)
11	67816031	G	A	missense_variant	MODERATE	RGS3	ENSCAFG00000003267	Transcript	ENSCAFT00000047495	protein_coding	907	184	62	E/K	Gag/Aag	rs22136948	VGNC	-	tolerated(0.05)
11	67904610	C	T	missense_variant	MODERATE	RGS3	ENSCAFG00000003267	Transcript	ENSCAFT00000005247	protein_coding	2222	2222	741	P/L	cCt/cTt	rs851038126	VGNC	-	tolerated(0.39)
11	67904610	C	T	missense_variant	MODERATE	RGS3	ENSCAFG00000003267	Transcript	ENSCAFT00000047495	protein_coding	2984	2261	754	P/L	cCt/cTt	rs851038126	VGNC	-	tolerated(0.32)
11	68510591	C	T	missense_variant	MODERATE	COL27A1	ENSCAFG00000003327	Transcript	ENSCAFT00000005319	protein_coding	3921	1733	578	P/L	cCg/cTg	rs852423943	HGNC	HGNC:22986	tolerated(0.14)
11	68519631	G	A	missense_variant	MODERATE	COL27A1	ENSCAFG00000003327	Transcript	ENSCAFT00000005319	protein_coding	4343	2155	719	E/K	Gag/Aag	rs852027243	HGNC	HGNC:22986	tolerated(1)
11	68519631	G	A	missense_variant	MODERATE	COL27A1	ENSCAFG00000003327	Transcript	ENSCAFT00000048620	protein_coding	516	241	81	E/K	Gag/Aag	rs852027243	HGNC	HGNC:22986	tolerated(0.93)
11	68537421	G	C	missense_variant	MODERATE	COL27A1	ENSCAFG00000003327	Transcript	ENSCAFT00000005319	protein_coding	5480	3292	1098	G/R	Ggg/Cgg	rs22127846	HGNC	HGNC:22986	tolerated(0.31)
11	68566402	C	T	missense_variant	MODERATE	AKNA	ENSCAFG00000003340	Transcript	ENSCAFT00000048912	protein_coding	4015	4015	1339	V/I	Gtc/Atc	rs850911306	VGNC	-	tolerated(1)
11	68566428	A	G	missense_variant	MODERATE	AKNA	ENSCAFG00000003340	Transcript	ENSCAFT00000048912	protein_coding	3989	3989	1330	V/A	gTg/gCg	rs22163584	VGNC	-	tolerated(1)
11	68566800	A	T	missense_variant	MODERATE	AKNA	ENSCAFG00000003340	Transcript	ENSCAFT00000048912	protein_coding	3859	3859	1287	C/S	Tgt/Agt	rs852238947	VGNC	-	tolerated(1)
11	68575350	T	C	missense_variant	MODERATE	AKNA	ENSCAFG00000003340	Transcript	ENSCAFT00000005347	protein_coding	2857	2857	953	T/A	Aca/Gca	rs851300117	VGNC	-	tolerated(1)
11	68575350	T	C	missense_variant	MODERATE	AKNA	ENSCAFG00000003340	Transcript	ENSCAFT00000048912	protein_coding	2860	2860	954	T/A	Aca/Gca	rs851300117	VGNC	-	tolerated(1)
11	68578296	C	T	missense_variant	MODERATE	AKNA	ENSCAFG00000003340	Transcript	ENSCAFT00000005347	protein_coding	2383	2383	795	A/T	Gcc/Acc	rs850836752	VGNC	-	tolerated(0.21)
11	68578296	C	T	missense_variant	MODERATE	AKNA	ENSCAFG00000003340	Transcript	ENSCAFT00000048912	protein_coding	2386	2386	796	A/T	Gcc/Acc	rs850836752	VGNC	-	tolerated(0.21)
11	68593634	T	C	missense_variant	MODERATE	AKNA	ENSCAFG00000003340	Transcript	ENSCAFT00000005347	protein_coding	1199	1199	400	N/S	aAc/aGc	rs22122508	VGNC	-	tolerated(1)
11	68593634	T	C	missense_variant	MODERATE	AKNA	ENSCAFG00000003340	Transcript	ENSCAFT00000048912	protein_coding	1205	1205	402	N/S	aAc/aGc	rs22122508	VGNC	-	tolerated(1)
11	68593789	C	G	missense_variant	MODERATE	AKNA	ENSCAFG00000003340	Transcript	ENSCAFT00000005347	protein_coding	1046	1046	349	G/A	gGt/gCt	rs851230200	VGNC	-	deleterious(0.01)
11	68593789	C	G	missense_variant	MODERATE	AKNA	ENSCAFG00000003340	Transcript	ENSCAFT00000048912	protein_coding	1052	1052	351	G/A	gGt/gCt	rs851230200	VGNC	-	deleterious(0.01)
11	68593790	C	G	missense_variant	MODERATE	AKNA	ENSCAFG00000003340	Transcript	ENSCAFT00000005347	protein_coding	1045	1045	349	G/R	Ggt/Cgt	rs853083256	VGNC	-	deleterious(0)
11	68593790	C	G	missense_variant	MODERATE	AKNA	ENSCAFG00000003340	Transcript	ENSCAFT00000048912	protein_coding	1051	1051	351	G/R	Ggt/Cgt	rs853083256	VGNC	-	deleterious(0)
11	68593918	C	T	missense_variant	MODERATE	AKNA	ENSCAFG00000003340	Transcript	ENSCAFT00000005347	protein_coding	919	919	307	V/I	Gtc/Atc	rs853170631	VGNC	-	tolerated(1)
11	68593918	C	T	missense_variant	MODERATE	AKNA	ENSCAFG00000003340	Transcript	ENSCAFT00000048912	protein_coding	925	925	309	V/I	Gtc/Atc	rs853170631	VGNC	-	tolerated(1)
11	68593927	C	T	missense_variant	MODERATE	AKNA	ENSCAFG00000003340	Transcript	ENSCAFT00000005347	protein_coding	910	910	304	A/T	Gcc/Acc	rs850684201	VGNC	-	tolerated(1)
11	68593927	C	T	missense_variant	MODERATE	AKNA	ENSCAFG00000003340	Transcript	ENSCAFT00000048912	protein_coding	916	916	306	A/T	Gcc/Acc	rs850684201	VGNC	-	tolerated(1)
11	68594017	C	T	missense_variant	MODERATE	AKNA	ENSCAFG00000003340	Transcript	ENSCAFT00000005347	protein_coding	820	820	274	G/S	Ggt/Agt	rs852464095	VGNC	-	tolerated(0.63)
11	68594017	C	T	missense_variant	MODERATE	AKNA	ENSCAFG00000003340	Transcript	ENSCAFT00000048912	protein_coding	826	826	276	G/S	Ggt/Agt	rs852464095	VGNC	-	tolerated(0.64)
11	71356420	T	C	missense_variant	MODERATE	TLR4	ENSCAFG00000003518	Transcript	ENSCAFT00000005653	protein_coding	322	23	8	V/A	gTt/gCt	rs22120766	EntrezGene	-	tolerated(1)
11	71364581	T	C	missense_variant	MODERATE	TLR4	ENSCAFG00000003518	Transcript	ENSCAFT00000005653	protein_coding	799	500	167	L/P	cTa/cCa	rs22145736	EntrezGene	-	deleterious(0)
11	71364681	C	A	missense_variant	MODERATE	TLR4	ENSCAFG00000003518	Transcript	ENSCAFT00000005653	protein_coding	899	600	200	H/Q	caC/caA	rs22189454	EntrezGene	-	tolerated(0.69)
11	71364769	A	G	missense_variant	MODERATE	TLR4	ENSCAFG00000003518	Transcript	ENSCAFT00000005653	protein_coding	987	688	230	K/E	Aaa/Gaa	rs22189456	EntrezGene	-	tolerated(1)
11	71365120	G	A	missense_variant	MODERATE	TLR4	ENSCAFG00000003518	Transcript	ENSCAFT00000005653	protein_coding	1338	1039	347	A/T	Gca/Aca	rs851338235	EntrezGene	-	tolerated(0.36)
11	71365652	A	T	missense_variant	MODERATE	TLR4	ENSCAFG00000003518	Transcript	ENSCAFT00000005653	protein_coding	1870	1571	524	E/V	gAg/gTg	rs22124023	EntrezGene	-	tolerated(0.62)
11	71365888	G	A	missense_variant	MODERATE	TLR4	ENSCAFG00000003518	Transcript	ENSCAFT00000005653	protein_coding	2106	1807	603	E/K	Gaa/Aaa	rs22123995	EntrezGene	-	tolerated(0.61)
11	73564727	T	C	missense_variant	MODERATE	CDK5RAP2	ENSCAFG00000003560	Transcript	ENSCAFT00000005724	protein_coding	4733	4550	1517	H/R	cAc/cGc	rs22099383	VGNC	-	tolerated(1)
11	73897263	C	T	missense_variant	MODERATE	PHF19	ENSCAFG00000003581	Transcript	ENSCAFT00000046528	protein_coding	1033	811	271	G/R	Gga/Aga	rs851291909	HGNC	HGNC:24566	-
11	73920921	C	T	missense_variant	MODERATE	-	ENSCAFG00000032755	Transcript	ENSCAFT00000046924	protein_coding	178	178	60	R/C	Cgc/Tgc	-	-	-	-
11	73928815	G	T	missense_variant	MODERATE	TRAF1	ENSCAFG00000003587	Transcript	ENSCAFT00000035950	protein_coding	502	299	100	P/H	cCc/cAc	rs851461892	VGNC	-	tolerated(0.06)
11	74248285	A	G	missense_variant	MODERATE	-	ENSCAFG00000029778	Transcript	ENSCAFT00000048761	protein_coding	956	956	319	V/A	gTg/gCg	-	-	-	-
11	74249156	C	T	missense_variant	MODERATE	-	ENSCAFG00000029778	Transcript	ENSCAFT00000048761	protein_coding	85	85	29	G/R	Gga/Aga	rs22068458	-	-	-
12	109435	G	A	missense_variant	MODERATE	ENPP3	ENSCAFG00000000367	Transcript	ENSCAFT00000000005	protein_coding	644	644	215	P/L	cCt/cTt	rs24766119	VGNC	-	tolerated(0.07)
12	109435	G	A	missense_variant	MODERATE	ENPP3	ENSCAFG00000000367	Transcript	ENSCAFT00000000580	protein_coding	1970	1970	657	P/L	cCt/cTt	rs24766119	VGNC	-	tolerated(0.07)
12	121864	A	G	missense_variant	MODERATE	ENPP3	ENSCAFG00000000367	Transcript	ENSCAFT00000000005	protein_coding	428	428	143	I/T	aTt/aCt	rs851006501	VGNC	-	tolerated(0.68)
12	121864	A	G	missense_variant	MODERATE	ENPP3	ENSCAFG00000000367	Transcript	ENSCAFT00000000580	protein_coding	1754	1754	585	I/T	aTt/aCt	rs851006501	VGNC	-	tolerated(0.62)
12	176693	A	G	missense_variant	MODERATE	-	ENSCAFG00000000377	Transcript	ENSCAFT00000000591	protein_coding	287	287	96	H/R	cAt/cGt	rs24770821	-	-	tolerated(1)
12	249481	A	C	missense_variant	MODERATE	ARG1	ENSCAFG00000000386	Transcript	ENSCAFT00000000601	protein_coding	204	204	68	S/R	agT/agG	rs852769403	VGNC	-	tolerated(0.16)
12	249481	A	C	missense_variant	MODERATE	ARG1	ENSCAFG00000000386	Transcript	ENSCAFT00000000605	protein_coding	180	180	60	S/R	agT/agG	rs852769403	VGNC	-	tolerated(0.22)
12	401537	G	T	missense_variant	MODERATE	ABCF1	ENSCAFG00000030478	Transcript	ENSCAFT00000046193	protein_coding	235	25	9	G/C	Ggt/Tgt	rs851980574	VGNC	-	-
12	442727	T	C	missense_variant,splice_region_variant	MODERATE	ATAT1	ENSCAFG00000000414	Transcript	ENSCAFT00000000652	protein_coding	260	260	87	L/P	cTg/cCg	rs24733901	VGNC	-	tolerated_low_confidence(1)
12	854207	C	T	missense_variant	MODERATE	CCHCR1	ENSCAFG00000000478	Transcript	ENSCAFT00000000761	protein_coding	178	178	60	A/T	Gca/Aca	rs851122424	VGNC	-	tolerated_low_confidence(0.45)
12	893828	G	A	missense_variant	MODERATE	DLA88	ENSCAFG00000000487	Transcript	ENSCAFT00000000775	protein_coding	875	875	292	A/V	gCg/gTg	-	EntrezGene	-	deleterious_low_confidence(0.01)
12	893828	G	A	missense_variant	MODERATE	DLA88	ENSCAFG00000000487	Transcript	ENSCAFT00000000779	protein_coding	875	875	292	A/V	gCg/gTg	-	EntrezGene	-	deleterious_low_confidence(0.01)
12	893996	T	G	missense_variant	MODERATE	DLA88	ENSCAFG00000000487	Transcript	ENSCAFT00000000775	protein_coding	707	707	236	E/A	gAg/gCg	rs851545541	EntrezGene	-	tolerated_low_confidence(1)
12	893996	T	G	missense_variant	MODERATE	DLA88	ENSCAFG00000000487	Transcript	ENSCAFT00000000779	protein_coding	707	707	236	E/A	gAg/gCg	rs851545541	EntrezGene	-	tolerated_low_confidence(1)
12	894756	A	C	missense_variant	MODERATE	DLA88	ENSCAFG00000000487	Transcript	ENSCAFT00000000775	protein_coding	542	542	181	L/R	cTg/cGg	-	EntrezGene	-	tolerated_low_confidence(0.45)
12	894756	A	C	missense_variant	MODERATE	DLA88	ENSCAFG00000000487	Transcript	ENSCAFT00000000779	protein_coding	542	542	181	L/R	cTg/cGg	-	EntrezGene	-	tolerated_low_confidence(0.37)
12	894762	C	T	missense_variant	MODERATE	DLA88	ENSCAFG00000000487	Transcript	ENSCAFT00000000775	protein_coding	536	536	179	G/E	gGg/gAg	rs851178108	EntrezGene	-	tolerated_low_confidence(1)
12	894762	C	T	missense_variant	MODERATE	DLA88	ENSCAFG00000000487	Transcript	ENSCAFT00000000779	protein_coding	536	536	179	G/E	gGg/gAg	rs851178108	EntrezGene	-	tolerated_low_confidence(1)
12	894784	T	A	missense_variant	MODERATE	DLA88	ENSCAFG00000000487	Transcript	ENSCAFT00000000775	protein_coding	514	514	172	R/W	Agg/Tgg	rs850690594	EntrezGene	-	tolerated_low_confidence(1)
12	894784	T	A	missense_variant	MODERATE	DLA88	ENSCAFG00000000487	Transcript	ENSCAFT00000000779	protein_coding	514	514	172	R/W	Agg/Tgg	rs850690594	EntrezGene	-	tolerated_low_confidence(1)
12	894801	A	T	missense_variant	MODERATE	DLA88	ENSCAFG00000000487	Transcript	ENSCAFT00000000775	protein_coding	497	497	166	L/Q	cTg/cAg	rs852501685	EntrezGene	-	tolerated_low_confidence(1)
12	894801	A	T	missense_variant	MODERATE	DLA88	ENSCAFG00000000487	Transcript	ENSCAFT00000000779	protein_coding	497	497	166	L/Q	cTg/cAg	rs852501685	EntrezGene	-	tolerated_low_confidence(1)
12	895358	A	T	missense_variant	MODERATE	DLA88	ENSCAFG00000000487	Transcript	ENSCAFT00000000775	protein_coding	137	137	46	F/Y	tTc/tAc	-	EntrezGene	-	tolerated_low_confidence(0.27)
12	895358	A	T	missense_variant	MODERATE	DLA88	ENSCAFG00000000487	Transcript	ENSCAFT00000000779	protein_coding	137	137	46	F/Y	tTc/tAc	-	EntrezGene	-	tolerated_low_confidence(0.34)
12	895361	C	A	missense_variant	MODERATE	DLA88	ENSCAFG00000000487	Transcript	ENSCAFT00000000775	protein_coding	134	134	45	R/L	cGc/cTc	-	EntrezGene	-	deleterious_low_confidence(0.03)
12	895361	C	A	missense_variant	MODERATE	DLA88	ENSCAFG00000000487	Transcript	ENSCAFT00000000779	protein_coding	134	134	45	R/L	cGc/cTc	-	EntrezGene	-	deleterious_low_confidence(0.02)
12	895397	T	C	missense_variant	MODERATE	DLA88	ENSCAFG00000000487	Transcript	ENSCAFT00000000775	protein_coding	98	98	33	Y/C	tAc/tGc	rs850927210	EntrezGene	-	tolerated_low_confidence(0.09)
12	895397	T	C	missense_variant	MODERATE	DLA88	ENSCAFG00000000487	Transcript	ENSCAFT00000000779	protein_coding	98	98	33	Y/C	tAc/tGc	rs850927210	EntrezGene	-	tolerated_low_confidence(0.12)
12	895630	A	G	missense_variant	MODERATE	DLA88	ENSCAFG00000000487	Transcript	ENSCAFT00000000775	protein_coding	62	62	21	L/P	cTg/cCg	-	EntrezGene	-	tolerated_low_confidence(0.06)
12	895630	A	G	missense_variant	MODERATE	DLA88	ENSCAFG00000000487	Transcript	ENSCAFT00000000779	protein_coding	62	62	21	L/P	cTg/cCg	-	EntrezGene	-	tolerated_low_confidence(0.16)
12	983634	T	C	missense_variant	MODERATE	DLA-64	ENSCAFG00000000500	Transcript	ENSCAFT00000036073	protein_coding	62	62	21	L/P	cTg/cCg	-	Uniprot_gn	-	tolerated_low_confidence(0.14)
12	985354	A	G	missense_variant	MODERATE	DLA-64	ENSCAFG00000000500	Transcript	ENSCAFT00000036073	protein_coding	652	652	218	I/V	Atc/Gtc	rs22179366	Uniprot_gn	-	tolerated_low_confidence(0.45)
12	985448	C	T	missense_variant	MODERATE	DLA-64	ENSCAFG00000000500	Transcript	ENSCAFT00000036073	protein_coding	746	746	249	T/I	aCc/aTc	rs853069725	Uniprot_gn	-	deleterious_low_confidence(0.01)
12	985589	G	A	missense_variant	MODERATE	DLA-64	ENSCAFG00000000500	Transcript	ENSCAFT00000036073	protein_coding	887	887	296	R/Q	cGg/cAg	rs852581949	Uniprot_gn	-	deleterious_low_confidence(0)
12	1020776	C	T	missense_variant	MODERATE	-	ENSCAFG00000000492	Transcript	ENSCAFT00000000791	protein_coding	545	545	182	G/E	gGg/gAg	rs852431779	-	-	tolerated_low_confidence(1)
12	1020781	A	T	missense_variant	MODERATE	-	ENSCAFG00000000492	Transcript	ENSCAFT00000000791	protein_coding	540	540	180	D/E	gaT/gaA	-	-	-	tolerated_low_confidence(0.65)
12	1020782	T	A	missense_variant	MODERATE	-	ENSCAFG00000000492	Transcript	ENSCAFT00000000791	protein_coding	539	539	180	D/V	gAt/gTt	-	-	-	tolerated_low_confidence(0.75)
12	1020798	T	A	missense_variant	MODERATE	-	ENSCAFG00000000492	Transcript	ENSCAFT00000000791	protein_coding	523	523	175	R/W	Agg/Tgg	rs852619272	-	-	tolerated_low_confidence(1)
12	1020815	A	T	missense_variant	MODERATE	-	ENSCAFG00000000492	Transcript	ENSCAFT00000000791	protein_coding	506	506	169	L/Q	cTg/cAg	rs851791277	-	-	tolerated_low_confidence(1)
12	1021283	C	T	missense_variant	MODERATE	-	ENSCAFG00000000492	Transcript	ENSCAFT00000000791	protein_coding	235	235	79	V/M	Gtg/Atg	rs851988094	-	-	tolerated_low_confidence(0.8)
12	1021288	G	C	missense_variant	MODERATE	-	ENSCAFG00000000492	Transcript	ENSCAFT00000000791	protein_coding	230	230	77	P/R	cCg/cGg	rs851172367	-	-	tolerated_low_confidence(0.14)
12	1021406	C	A	missense_variant	MODERATE	-	ENSCAFG00000000492	Transcript	ENSCAFT00000000791	protein_coding	112	112	38	A/S	Gcc/Tcc	rs853013586	-	-	tolerated_low_confidence(0.29)
12	1021411	T	C	missense_variant	MODERATE	-	ENSCAFG00000000492	Transcript	ENSCAFT00000000791	protein_coding	107	107	36	H/R	cAc/cGc	rs851591472	-	-	tolerated_low_confidence(0.23)
12	1021417	A	T	missense_variant	MODERATE	-	ENSCAFG00000000492	Transcript	ENSCAFT00000000791	protein_coding	101	101	34	F/Y	tTt/tAt	rs851595628	-	-	tolerated_low_confidence(1)
12	1047196	G	A	missense_variant	MODERATE	ATP6V1G1	ENSCAFG00000000513	Transcript	ENSCAFT00000000798	protein_coding	235	235	79	R/C	Cgc/Tgc	rs851720260	Uniprot_gn	-	deleterious(0.02)
12	1160009	T	G	missense_variant	MODERATE	LY6G5C	ENSCAFG00000000606	Transcript	ENSCAFT00000000930	protein_coding	410	410	137	E/A	gAg/gCg	rs850800407	VGNC	-	deleterious(0.01)
12	1224395	C	G	missense_variant	MODERATE	-	ENSCAFG00000000626	Transcript	ENSCAFT00000000966	protein_coding	556	556	186	P/A	Ccc/Gcc	rs853045162	-	-	tolerated_low_confidence(0.64)
12	1300625	C	T	missense_variant	MODERATE	HSP70	ENSCAFG00000000641	Transcript	ENSCAFT00000000986	protein_coding	1856	1856	619	A/V	gCg/gTg	rs851604520	EntrezGene	-	deleterious_low_confidence(0.02)
12	1459925	G	A	missense_variant	MODERATE	TNXB	ENSCAFG00000000751	Transcript	ENSCAFT00000046665	protein_coding	9689	9689	3230	P/L	cCt/cTt	rs22185869	VGNC	-	-
12	1460471	G	A	missense_variant	MODERATE	TNXB	ENSCAFG00000000751	Transcript	ENSCAFT00000046665	protein_coding	9538	9538	3180	P/S	Cca/Tca	rs851929613	VGNC	-	-
12	1461367	C	T	missense_variant	MODERATE	TNXB	ENSCAFG00000000751	Transcript	ENSCAFT00000001166	protein_coding	9102	9091	3031	E/K	Gag/Aag	rs850567925	VGNC	-	-
12	1461367	C	T	missense_variant	MODERATE	TNXB	ENSCAFG00000000751	Transcript	ENSCAFT00000046665	protein_coding	9277	9277	3093	E/K	Gag/Aag	rs850567925	VGNC	-	-
12	1464324	C	T	missense_variant	MODERATE	TNXB	ENSCAFG00000000751	Transcript	ENSCAFT00000001166	protein_coding	8433	8422	2808	E/K	Gag/Aag	-	VGNC	-	-
12	1464324	C	T	missense_variant	MODERATE	TNXB	ENSCAFG00000000751	Transcript	ENSCAFT00000046665	protein_coding	8560	8560	2854	E/K	Gag/Aag	-	VGNC	-	-
12	1468543	G	A	missense_variant	MODERATE	TNXB	ENSCAFG00000000751	Transcript	ENSCAFT00000001166	protein_coding	7978	7967	2656	T/M	aCg/aTg	-	VGNC	-	-
12	1468543	G	A	missense_variant	MODERATE	TNXB	ENSCAFG00000000751	Transcript	ENSCAFT00000046665	protein_coding	8105	8105	2702	T/M	aCg/aTg	-	VGNC	-	-
12	1468588	G	A	missense_variant	MODERATE	TNXB	ENSCAFG00000000751	Transcript	ENSCAFT00000001166	protein_coding	7933	7922	2641	A/V	gCc/gTc	-	VGNC	-	-
12	1468588	G	A	missense_variant	MODERATE	TNXB	ENSCAFG00000000751	Transcript	ENSCAFT00000046665	protein_coding	8060	8060	2687	A/V	gCc/gTc	-	VGNC	-	-
12	1472540	C	T	missense_variant	MODERATE	TNXB	ENSCAFG00000000751	Transcript	ENSCAFT00000001166	protein_coding	7182	7171	2391	G/S	Ggc/Agc	-	VGNC	-	-
12	1472540	C	T	missense_variant	MODERATE	TNXB	ENSCAFG00000000751	Transcript	ENSCAFT00000046665	protein_coding	7267	7267	2423	G/S	Ggc/Agc	-	VGNC	-	-
12	1472581	G	C	missense_variant	MODERATE	TNXB	ENSCAFG00000000751	Transcript	ENSCAFT00000001166	protein_coding	7141	7130	2377	A/G	gCg/gGg	rs852310699	VGNC	-	-
12	1472581	G	C	missense_variant	MODERATE	TNXB	ENSCAFG00000000751	Transcript	ENSCAFT00000046665	protein_coding	7226	7226	2409	A/G	gCg/gGg	rs852310699	VGNC	-	-
12	1475723	G	A	missense_variant	MODERATE	TNXB	ENSCAFG00000000751	Transcript	ENSCAFT00000001166	protein_coding	6286	6275	2092	A/V	gCc/gTc	-	VGNC	-	-
12	1475723	G	A	missense_variant	MODERATE	TNXB	ENSCAFG00000000751	Transcript	ENSCAFT00000046665	protein_coding	6683	6683	2228	A/V	gCc/gTc	-	VGNC	-	-
12	1484311	C	T	missense_variant	MODERATE	TNXB	ENSCAFG00000000751	Transcript	ENSCAFT00000001166	protein_coding	4290	4279	1427	E/K	Gag/Aag	-	VGNC	-	-
12	1484311	C	T	missense_variant	MODERATE	TNXB	ENSCAFG00000000751	Transcript	ENSCAFT00000046665	protein_coding	4636	4636	1546	E/K	Gag/Aag	-	VGNC	-	-
12	1498975	G	C	missense_variant	MODERATE	TNXB	ENSCAFG00000000751	Transcript	ENSCAFT00000001166	protein_coding	2172	2161	721	R/G	Cgt/Ggt	rs851482979	VGNC	-	-
12	1498975	G	C	missense_variant	MODERATE	TNXB	ENSCAFG00000000751	Transcript	ENSCAFT00000046665	protein_coding	2161	2161	721	R/G	Cgt/Ggt	rs851482979	VGNC	-	-
12	1499971	G	C	missense_variant	MODERATE	TNXB	ENSCAFG00000000751	Transcript	ENSCAFT00000001166	protein_coding	1176	1165	389	P/A	Ccg/Gcg	rs851442668	VGNC	-	-
12	1499971	G	C	missense_variant	MODERATE	TNXB	ENSCAFG00000000751	Transcript	ENSCAFT00000046665	protein_coding	1165	1165	389	P/A	Ccg/Gcg	rs851442668	VGNC	-	-
12	1500019	T	C	missense_variant	MODERATE	TNXB	ENSCAFG00000000751	Transcript	ENSCAFT00000001166	protein_coding	1128	1117	373	N/D	Aac/Gac	-	VGNC	-	-
12	1500019	T	C	missense_variant	MODERATE	TNXB	ENSCAFG00000000751	Transcript	ENSCAFT00000046665	protein_coding	1117	1117	373	N/D	Aac/Gac	-	VGNC	-	-
12	1501401	C	T	missense_variant	MODERATE	TNXB	ENSCAFG00000000751	Transcript	ENSCAFT00000001166	protein_coding	133	122	41	R/Q	cGg/cAg	rs852510561	VGNC	-	-
12	1501401	C	T	missense_variant	MODERATE	TNXB	ENSCAFG00000000751	Transcript	ENSCAFT00000046665	protein_coding	122	122	41	R/Q	cGg/cAg	rs852510561	VGNC	-	-
12	1560397	C	T	missense_variant	MODERATE	EGFL8	ENSCAFG00000000768	Transcript	ENSCAFT00000001197	protein_coding	501	475	159	H/Y	Cat/Tat	rs22257612	VGNC	-	tolerated(1)
12	1574750	G	A	missense_variant	MODERATE	AGER	ENSCAFG00000000777	Transcript	ENSCAFT00000001212	protein_coding	1100	1100	367	T/I	aCt/aTt	rs850624818	VGNC	-	deleterious(0)
12	1574750	G	A	missense_variant	MODERATE	AGER	ENSCAFG00000000777	Transcript	ENSCAFT00000037322	protein_coding	892	320	107	T/I	aCt/aTt	rs850624818	VGNC	-	tolerated_low_confidence(0.13)
12	1574750	G	A	missense_variant,splice_region_variant	MODERATE	AGER	ENSCAFG00000000777	Transcript	ENSCAFT00000037333	protein_coding	1028	1010	337	T/I	aCt/aTt	rs850624818	VGNC	-	deleterious(0.01)
12	1574750	G	A	missense_variant	MODERATE	AGER	ENSCAFG00000000777	Transcript	ENSCAFT00000049666	protein_coding	725	725	242	T/I	aCt/aTt	rs850624818	VGNC	-	tolerated_low_confidence(0.43)
12	1601027	C	A	missense_variant	MODERATE	NOTCH4	ENSCAFG00000000791	Transcript	ENSCAFT00000001228	protein_coding	1683	1683	561	Q/H	caG/caT	rs851559667	VGNC	-	tolerated(0.12)
12	1601027	C	A	missense_variant	MODERATE	NOTCH4	ENSCAFG00000000791	Transcript	ENSCAFT00000045934	protein_coding	1768	1314	438	Q/H	caG/caT	rs851559667	VGNC	-	tolerated(0.09)
12	1607645	G	T	missense_variant	MODERATE	NOTCH4	ENSCAFG00000000791	Transcript	ENSCAFT00000001228	protein_coding	122	122	41	P/H	cCt/cAt	rs852226415	VGNC	-	tolerated(0.1)
12	1607664	G	T	missense_variant	MODERATE	NOTCH4	ENSCAFG00000000791	Transcript	ENSCAFT00000001228	protein_coding	103	103	35	P/T	Ccc/Acc	rs852761687	VGNC	-	tolerated(1)
12	1607673	G	T	missense_variant	MODERATE	NOTCH4	ENSCAFG00000000791	Transcript	ENSCAFT00000001228	protein_coding	94	94	32	H/N	Cat/Aat	rs850771705	VGNC	-	tolerated(1)
12	1607685	T	C	missense_variant	MODERATE	NOTCH4	ENSCAFG00000000791	Transcript	ENSCAFT00000001228	protein_coding	82	82	28	K/E	Aaa/Gaa	rs852311162	VGNC	-	tolerated(0.91)
12	1607691	G	A	missense_variant	MODERATE	NOTCH4	ENSCAFG00000000791	Transcript	ENSCAFT00000001228	protein_coding	76	76	26	P/S	Ccc/Tcc	rs851687903	VGNC	-	tolerated(0.43)
12	1607700	C	A	missense_variant	MODERATE	NOTCH4	ENSCAFG00000000791	Transcript	ENSCAFT00000001228	protein_coding	67	67	23	G/W	Ggg/Tgg	rs852550861	VGNC	-	deleterious_low_confidence(0)
12	2157260	A	G	missense_variant	MODERATE	HLA-DRB1	ENSCAFG00000000806	Transcript	ENSCAFT00000001264	protein_coding	236	236	79	V/A	gTg/gCg	rs850870160	EntrezGene	-	tolerated(0.51)
12	2157260	A	G	missense_variant	MODERATE	HLA-DRB1	ENSCAFG00000000806	Transcript	ENSCAFT00000047689	protein_coding	122	122	41	V/A	gTg/gCg	rs850870160	EntrezGene	-	tolerated(0.35)
12	2157284	T	C	missense_variant	MODERATE	HLA-DRB1	ENSCAFG00000000806	Transcript	ENSCAFT00000001264	protein_coding	212	212	71	H/R	cAc/cGc	rs852054358	EntrezGene	-	tolerated(0.07)
12	2157284	T	C	missense_variant	MODERATE	HLA-DRB1	ENSCAFG00000000806	Transcript	ENSCAFT00000047689	protein_coding	98	98	33	H/R	cAc/cGc	rs852054358	EntrezGene	-	deleterious(0.04)
12	2157290	T	G	missense_variant	MODERATE	HLA-DRB1	ENSCAFG00000000806	Transcript	ENSCAFT00000001264	protein_coding	206	206	69	E/A	gAa/gCa	rs851144264	EntrezGene	-	tolerated(0.61)
12	2157290	T	G	missense_variant	MODERATE	HLA-DRB1	ENSCAFG00000000806	Transcript	ENSCAFT00000047689	protein_coding	92	92	31	E/A	gAa/gCa	rs851144264	EntrezGene	-	tolerated(0.6)
12	2225015	T	C	missense_variant	MODERATE	DLA-DQA1	ENSCAFG00000000812	Transcript	ENSCAFT00000001272	protein_coding	248	248	83	I/T	aTt/aCt	rs22223242	EntrezGene	-	-
12	2248902	T	G	missense_variant	MODERATE	DLA-DQB1	ENSCAFG00000000814	Transcript	ENSCAFT00000001279	protein_coding	364	362	121	Y/S	tAc/tCc	rs852790591	EntrezGene	-	deleterious(0.02)
12	2248903	A	T	missense_variant	MODERATE	DLA-DQB1	ENSCAFG00000000814	Transcript	ENSCAFT00000001279	protein_coding	363	361	121	Y/N	Tac/Aac	rs852162202	EntrezGene	-	deleterious(0.01)
12	2248956	T	C	missense_variant	MODERATE	DLA-DQB1	ENSCAFG00000000814	Transcript	ENSCAFT00000001279	protein_coding	310	308	103	E/G	gAg/gGg	rs853113660	EntrezGene	-	tolerated(0.15)
12	2248956	T	A	missense_variant	MODERATE	DLA-DQB1	ENSCAFG00000000814	Transcript	ENSCAFT00000001279	protein_coding	310	308	103	E/V	gAg/gTg	-	EntrezGene	-	tolerated(0.21)
12	2248957	C	T	missense_variant	MODERATE	DLA-DQB1	ENSCAFG00000000814	Transcript	ENSCAFT00000001279	protein_coding	309	307	103	E/K	Gag/Aag	rs850633975	EntrezGene	-	tolerated(1)
12	2248959	T	C	missense_variant	MODERATE	DLA-DQB1	ENSCAFG00000000814	Transcript	ENSCAFT00000001279	protein_coding	307	305	102	Q/R	cAg/cGg	rs851243228	EntrezGene	-	tolerated(0.92)
12	2248961	C	G	missense_variant	MODERATE	DLA-DQB1	ENSCAFG00000000814	Transcript	ENSCAFT00000001279	protein_coding	305	303	101	E/D	gaG/gaC	-	EntrezGene	-	tolerated(0.07)
12	2248969	T	G	missense_variant	MODERATE	DLA-DQB1	ENSCAFG00000000814	Transcript	ENSCAFT00000001279	protein_coding	297	295	99	I/L	Atc/Ctc	rs851442529	EntrezGene	-	tolerated(0.76)
12	2249028	A	T	missense_variant	MODERATE	DLA-DQB1	ENSCAFG00000000814	Transcript	ENSCAFT00000001279	protein_coding	238	236	79	F/Y	tTc/tAc	rs852183373	EntrezGene	-	tolerated(0.77)
12	2249079	T	C	missense_variant	MODERATE	DLA-DQB1	ENSCAFG00000000814	Transcript	ENSCAFT00000001279	protein_coding	187	185	62	Y/C	tAc/tGc	rs852069638	EntrezGene	-	tolerated(0.07)
12	2249122	A	G	missense_variant	MODERATE	DLA-DQB1	ENSCAFG00000000814	Transcript	ENSCAFT00000001279	protein_coding	144	142	48	Y/H	Tat/Cat	-	EntrezGene	-	tolerated(0.53)
12	2249131	C	A	missense_variant	MODERATE	DLA-DQB1	ENSCAFG00000000814	Transcript	ENSCAFT00000001279	protein_coding	135	133	45	A/S	Gcc/Tcc	rs852653149	EntrezGene	-	tolerated(0.81)
12	2431732	T	C	missense_variant	MODERATE	TAP1	ENSCAFG00000000832	Transcript	ENSCAFT00000001306	protein_coding	332	332	111	E/G	gAg/gGg	rs851828609	VGNC	-	tolerated_low_confidence(0.22)
12	2431795	G	C	missense_variant	MODERATE	TAP1	ENSCAFG00000000832	Transcript	ENSCAFT00000001306	protein_coding	269	269	90	P/R	cCg/cGg	-	VGNC	-	tolerated_low_confidence(1)
12	2431975	A	C	missense_variant	MODERATE	TAP1	ENSCAFG00000000832	Transcript	ENSCAFT00000001306	protein_coding	94	94	32	W/G	Tgg/Ggg	-	VGNC	-	tolerated_low_confidence(1)
12	2753869	A	C	missense_variant	MODERATE	ZBTB22	ENSCAFG00000000977	Transcript	ENSCAFT00000001511	protein_coding	587	587	196	I/S	aTt/aGt	rs851159998	VGNC	-	tolerated(0.29)
12	2753956	T	G	missense_variant	MODERATE	ZBTB22	ENSCAFG00000000977	Transcript	ENSCAFT00000001511	protein_coding	500	500	167	D/A	gAc/gCc	rs851388968	VGNC	-	tolerated(0.7)
12	3130919	T	C	missense_variant	MODERATE	-	ENSCAFG00000032320	Transcript	ENSCAFT00000049373	protein_coding	218	218	73	V/A	gTc/gCc	rs22187877	-	-	-
12	4206794	G	A	missense_variant	MODERATE	ANKS1A	ENSCAFG00000001277	Transcript	ENSCAFT00000001982	protein_coding	1654	1654	552	A/T	Gct/Act	-	VGNC	-	tolerated(0.26)
12	6077778	C	G	missense_variant	MODERATE	FGD2	ENSCAFG00000001444	Transcript	ENSCAFT00000002252	protein_coding	814	814	272	R/G	Cgg/Ggg	rs22197569	VGNC	-	tolerated(0.11)
12	6077778	C	G	missense_variant	MODERATE	FGD2	ENSCAFG00000001444	Transcript	ENSCAFT00000047894	protein_coding	1192	814	272	R/G	Cgg/Ggg	rs22197569	VGNC	-	tolerated(0.11)
12	6666084	T	C	missense_variant	MODERATE	MDGA1	ENSCAFG00000001488	Transcript	ENSCAFT00000002308	protein_coding	3551	2395	799	T/A	Aca/Gca	-	VGNC	-	deleterious(0)
12	6667338	G	T	missense_variant	MODERATE	MDGA1	ENSCAFG00000001488	Transcript	ENSCAFT00000002308	protein_coding	3515	2359	787	H/N	Cac/Aac	rs852018189	VGNC	-	tolerated(1)
12	9916600	T	C	missense_variant	MODERATE	TREML1	ENSCAFG00000001584	Transcript	ENSCAFT00000002480	protein_coding	1020	385	129	R/G	Aga/Gga	rs851284469	HGNC	HGNC:20434	tolerated(0.96)
12	9923578	G	C	missense_variant	MODERATE	TREM2	ENSCAFG00000001586	Transcript	ENSCAFT00000002485	protein_coding	837	680	227	P/R	cCg/cGg	rs851598215	VGNC	-	tolerated_low_confidence(0.66)
12	9945814	A	C	missense_variant	MODERATE	-	ENSCAFG00000032614	Transcript	ENSCAFT00000049672	protein_coding	1227	259	87	W/G	Tgg/Ggg	rs851957859	-	-	tolerated(0.59)
12	10325782	C	A	missense_variant	MODERATE	MDFI	ENSCAFG00000001597	Transcript	ENSCAFT00000002502	protein_coding	904	60	20	S/R	agC/agA	rs853024381	VGNC	-	tolerated_low_confidence(0.08)
12	10472663	G	T	missense_variant	MODERATE	-	ENSCAFG00000001604	Transcript	ENSCAFT00000002517	protein_coding	1172	1172	391	R/L	cGc/cTc	-	-	-	-
12	11474846	G	A	missense_variant	MODERATE	-	ENSCAFG00000031615	Transcript	ENSCAFT00000044067	protein_coding	542	542	181	G/E	gGg/gAg	rs22187228	-	-	tolerated_low_confidence(0.3)
12	11718516	C	T	missense_variant	MODERATE	DNPH1	ENSCAFG00000001837	Transcript	ENSCAFT00000002894	protein_coding	31	31	11	V/I	Gtc/Atc	-	HGNC	HGNC:21218	tolerated(1)
12	11902133	A	G	missense_variant	MODERATE	ABCC10	ENSCAFG00000001853	Transcript	ENSCAFT00000002921	protein_coding	1848	1084	362	I/V	Att/Gtt	rs852649326	VGNC	-	tolerated(0.89)
12	11942804	A	G	missense_variant	MODERATE	-	ENSCAFG00000001861	Transcript	ENSCAFT00000002943	protein_coding	140	140	47	V/A	gTc/gCc	-	-	-	tolerated(1)
12	12669636	T	G	missense_variant	MODERATE	-	ENSCAFG00000001985	Transcript	ENSCAFT00000003140	protein_coding	1034	697	233	M/L	Atg/Ctg	-	-	-	tolerated(1)
12	12680825	A	G	missense_variant	MODERATE	-	ENSCAFG00000001986	Transcript	ENSCAFT00000003143	protein_coding	74	74	25	H/R	cAc/cGc	rs850832520	-	-	deleterious_low_confidence(0.03)
12	12681130	C	G	missense_variant	MODERATE	-	ENSCAFG00000001986	Transcript	ENSCAFT00000003143	protein_coding	379	379	127	Q/E	Cag/Gag	-	-	-	tolerated(0.48)
12	14382670	C	T	missense_variant	MODERATE	ENPP5	ENSCAFG00000002021	Transcript	ENSCAFT00000003195	protein_coding	999	964	322	E/K	Gaa/Aaa	rs22199182	HGNC	HGNC:13717	tolerated(0.16)
12	15349704	C	T	missense_variant	MODERATE	-	ENSCAFG00000002078	Transcript	ENSCAFT00000003293	protein_coding	1504	1504	502	A/T	Gct/Act	rs852726909	-	-	tolerated(1)
12	15437617	T	C	missense_variant	MODERATE	-	ENSCAFG00000002084	Transcript	ENSCAFT00000007466	protein_coding	91	91	31	C/R	Tgt/Cgt	rs850549796	-	-	tolerated_low_confidence(0.06)
12	15437779	C	T	missense_variant	MODERATE	-	ENSCAFG00000002084	Transcript	ENSCAFT00000007466	protein_coding	253	253	85	R/C	Cgc/Tgc	rs852772479	-	-	tolerated_low_confidence(1)
12	15437788	G	A	missense_variant	MODERATE	-	ENSCAFG00000002084	Transcript	ENSCAFT00000007466	protein_coding	262	262	88	G/R	Ggg/Agg	-	-	-	tolerated_low_confidence(1)
12	17335657	C	T	missense_variant	MODERATE	MUT	ENSCAFG00000002111	Transcript	ENSCAFT00000003350	protein_coding	605	564	188	M/I	atG/atA	rs851376245	VGNC	-	deleterious_low_confidence(0)
12	17346146	T	C	missense_variant	MODERATE	CENPQ	ENSCAFG00000002126	Transcript	ENSCAFT00000003354	protein_coding	1185	224	75	L/P	cTt/cCt	rs22256521	VGNC	-	tolerated(1)
12	17390795	C	G	missense_variant	MODERATE	-	ENSCAFG00000030374	Transcript	ENSCAFT00000046018	protein_coding	385	385	129	R/G	Cgc/Ggc	rs851004306	-	-	tolerated(0.1)
12	20077080	C	T	missense_variant	MODERATE	EFHC1	ENSCAFG00000002210	Transcript	ENSCAFT00000003474	protein_coding	245	245	82	P/L	cCg/cTg	rs851260523	VGNC	-	tolerated(0.15)
12	20077080	C	T	missense_variant	MODERATE	EFHC1	ENSCAFG00000002210	Transcript	ENSCAFT00000035307	protein_coding	469	245	82	P/L	cCg/cTg	rs851260523	VGNC	-	tolerated(0.12)
12	20080661	G	C	missense_variant	MODERATE	EFHC1	ENSCAFG00000002210	Transcript	ENSCAFT00000003474	protein_coding	422	422	141	C/S	tGt/tCt	rs22194608	VGNC	-	tolerated(1)
12	20080661	G	C	missense_variant	MODERATE	EFHC1	ENSCAFG00000002210	Transcript	ENSCAFT00000035307	protein_coding	646	422	141	C/S	tGt/tCt	rs22194608	VGNC	-	tolerated(1)
12	20093563	C	T	missense_variant	MODERATE	EFHC1	ENSCAFG00000002210	Transcript	ENSCAFT00000003474	protein_coding	1000	1000	334	P/S	Cca/Tca	rs852714427	VGNC	-	tolerated(0.88)
12	20093563	C	T	missense_variant	MODERATE	EFHC1	ENSCAFG00000002210	Transcript	ENSCAFT00000035307	protein_coding	1224	1000	334	P/S	Cca/Tca	rs852714427	VGNC	-	tolerated(0.93)
12	20093674	A	G	missense_variant	MODERATE	EFHC1	ENSCAFG00000002210	Transcript	ENSCAFT00000003474	protein_coding	1111	1111	371	K/E	Aag/Gag	rs22188034	VGNC	-	tolerated(0.34)
12	20093674	A	G	missense_variant	MODERATE	EFHC1	ENSCAFG00000002210	Transcript	ENSCAFT00000035307	protein_coding	1335	1111	371	K/E	Aag/Gag	rs22188034	VGNC	-	tolerated(0.44)
12	21295937	T	A	missense_variant	MODERATE	LRRC1	ENSCAFG00000002305	Transcript	ENSCAFT00000049592	protein_coding	649	70	24	F/I	Ttc/Atc	rs852823288	VGNC	-	deleterious(0)
12	21295938	T	G	missense_variant	MODERATE	LRRC1	ENSCAFG00000002305	Transcript	ENSCAFT00000049592	protein_coding	650	71	24	F/C	tTc/tGc	rs851670693	VGNC	-	deleterious(0)
12	24224800	T	C	missense_variant	MODERATE	-	ENSCAFG00000030049	Transcript	ENSCAFT00000045521	protein_coding	257	257	86	H/R	cAt/cGt	-	-	-	tolerated_low_confidence(1)
12	24323140	C	A	missense_variant	MODERATE	ZNF451	ENSCAFG00000002451	Transcript	ENSCAFT00000003866	protein_coding	2773	2314	772	H/N	Cat/Aat	rs9135072	VGNC	-	tolerated(0.52)
12	33069126	C	T	missense_variant	MODERATE	SDHAF4	ENSCAFG00000002602	Transcript	ENSCAFT00000004096	protein_coding	179	50	17	A/V	gCg/gTg	-	HGNC	HGNC:20957	tolerated(0.17)
12	35826064	A	G	missense_variant	MODERATE	CD109	ENSCAFG00000002663	Transcript	ENSCAFT00000004200	protein_coding	3670	3670	1224	T/A	Aca/Gca	rs24754658	VGNC	-	tolerated(0.26)
12	36765505	T	C	missense_variant	MODERATE	COL12A1	ENSCAFG00000002702	Transcript	ENSCAFT00000004271	protein_coding	6093	6093	2031	I/M	atA/atG	rs852669226	VGNC	-	-
12	36765505	T	C	missense_variant	MODERATE	COL12A1	ENSCAFG00000002702	Transcript	ENSCAFT00000049283	protein_coding	6523	6099	2033	I/M	atA/atG	rs852669226	VGNC	-	-
12	36773780	A	T	missense_variant	MODERATE	COL12A1	ENSCAFG00000002702	Transcript	ENSCAFT00000004271	protein_coding	5075	5075	1692	F/Y	tTt/tAt	rs850786648	VGNC	-	-
12	36773780	A	T	missense_variant	MODERATE	COL12A1	ENSCAFG00000002702	Transcript	ENSCAFT00000049283	protein_coding	5499	5075	1692	F/Y	tTt/tAt	rs850786648	VGNC	-	-
12	38878800	G	A	missense_variant	MODERATE	MEI4	ENSCAFG00000002782	Transcript	ENSCAFT00000004445	protein_coding	481	467	156	R/H	cGt/cAt	rs850824011	VGNC	-	tolerated(1)
12	42874157	G	A	missense_variant	MODERATE	TPBG	ENSCAFG00000002876	Transcript	ENSCAFT00000004602	protein_coding	725	725	242	R/H	cGc/cAc	rs852892177	VGNC	-	tolerated(0.13)
12	43546951	C	G	missense_variant	MODERATE	DOPEY1	ENSCAFG00000002898	Transcript	ENSCAFT00000004651	protein_coding	2143	2143	715	R/G	Cga/Gga	rs851555093	VGNC	-	tolerated(0.38)
12	43546951	C	G	missense_variant	MODERATE	DOPEY1	ENSCAFG00000002898	Transcript	ENSCAFT00000004654	protein_coding	2160	2107	703	R/G	Cga/Gga	rs851555093	VGNC	-	tolerated(0.39)
12	43547870	C	T	missense_variant	MODERATE	DOPEY1	ENSCAFG00000002898	Transcript	ENSCAFT00000004651	protein_coding	2404	2404	802	H/Y	Cac/Tac	rs851412217	VGNC	-	tolerated(0.92)
12	43547870	C	T	missense_variant	MODERATE	DOPEY1	ENSCAFG00000002898	Transcript	ENSCAFT00000004654	protein_coding	2421	2368	790	H/Y	Cac/Tac	rs851412217	VGNC	-	tolerated(0.87)
12	43694529	C	T	missense_variant	MODERATE	-	ENSCAFG00000002945	Transcript	ENSCAFT00000004715	protein_coding	392	392	131	S/N	aGt/aAt	rs850698321	-	-	tolerated(0.82)
12	43694812	A	G	missense_variant	MODERATE	-	ENSCAFG00000002945	Transcript	ENSCAFT00000004715	protein_coding	110	110	37	L/S	tTa/tCa	-	-	-	tolerated(1)
12	44371778	C	T	missense_variant	MODERATE	MRAP2	ENSCAFG00000031854	Transcript	ENSCAFT00000048259	protein_coding	759	407	136	T/M	aCg/aTg	rs851991735	VGNC	-	tolerated(0.12)
12	46995893	A	T	missense_variant	MODERATE	RARS2	ENSCAFG00000003072	Transcript	ENSCAFT00000004938	protein_coding	1950	1569	523	S/R	agT/agA	rs852201505	VGNC	-	tolerated(0.09)
12	48900506	A	G	missense_variant	MODERATE	MDN1	ENSCAFG00000003109	Transcript	ENSCAFT00000004993	protein_coding	10036	10036	3346	W/R	Tgg/Cgg	rs24734506	VGNC	-	-
12	48900506	A	G	missense_variant	MODERATE	MDN1	ENSCAFG00000003109	Transcript	ENSCAFT00000048198	protein_coding	10312	10075	3359	W/R	Tgg/Cgg	rs24734506	VGNC	-	-
12	55669262	T	G	missense_variant	MODERATE	MMS22L	ENSCAFG00000003458	Transcript	ENSCAFT00000005564	protein_coding	2177	2002	668	S/R	Agc/Cgc	rs851944415	VGNC	-	tolerated(0.07)
12	55669262	T	G	missense_variant	MODERATE	MMS22L	ENSCAFG00000003458	Transcript	ENSCAFT00000043241	protein_coding	2177	2002	668	S/R	Agc/Cgc	rs851944415	VGNC	-	tolerated(0.05)
12	55669262	T	G	missense_variant	MODERATE	MMS22L	ENSCAFG00000003458	Transcript	ENSCAFT00000043459	protein_coding	1367	1321	441	S/R	Agc/Cgc	rs851944415	VGNC	-	tolerated(0.06)
12	55702712	A	C	missense_variant	MODERATE	MMS22L	ENSCAFG00000003458	Transcript	ENSCAFT00000005564	protein_coding	929	754	252	F/V	Ttc/Gtc	rs851250508	VGNC	-	tolerated(1)
12	55702712	A	C	missense_variant	MODERATE	MMS22L	ENSCAFG00000003458	Transcript	ENSCAFT00000043241	protein_coding	929	754	252	F/V	Ttc/Gtc	rs851250508	VGNC	-	tolerated(1)
12	55702712	A	C	missense_variant	MODERATE	MMS22L	ENSCAFG00000003458	Transcript	ENSCAFT00000043459	protein_coding	119	73	25	F/V	Ttc/Gtc	rs851250508	VGNC	-	tolerated(0.93)
12	57678902	A	G	missense_variant	MODERATE	USP45	ENSCAFG00000003498	Transcript	ENSCAFT00000005638	protein_coding	806	806	269	L/P	cTa/cCa	rs852976892	HGNC	HGNC:20080	tolerated(1)
12	57678902	A	G	missense_variant	MODERATE	USP45	ENSCAFG00000003498	Transcript	ENSCAFT00000045531	protein_coding	819	806	269	L/P	cTa/cCa	rs852976892	HGNC	HGNC:20080	tolerated(1)
12	57718860	A	G	missense_variant	MODERATE	-	ENSCAFG00000030791	Transcript	ENSCAFT00000044565	protein_coding	250	40	14	T/A	Acg/Gcg	-	-	-	tolerated(1)
12	57718860	A	G	missense_variant	MODERATE	-	ENSCAFG00000029226	Transcript	ENSCAFT00000044747	protein_coding	515	515	172	V/A	gTc/gCc	-	-	-	-
12	58777343	C	T	missense_variant,splice_region_variant	MODERATE	ASCC3	ENSCAFG00000003554	Transcript	ENSCAFT00000005717	protein_coding	2439	2080	694	V/I	Gta/Ata	rs851517371	VGNC	-	tolerated(0.39)
12	59069501	T	C	missense_variant	MODERATE	-	ENSCAFG00000003564	Transcript	ENSCAFT00000005720	protein_coding	796	796	266	M/V	Atg/Gtg	rs852974835	-	-	tolerated(1)
12	63883979	C	A	missense_variant	MODERATE	CRYBG1	ENSCAFG00000003710	Transcript	ENSCAFT00000005972	protein_coding	893	893	298	P/Q	cCg/cAg	rs850867578	VGNC	-	tolerated_low_confidence(0.21)
12	63884366	A	T	missense_variant	MODERATE	CRYBG1	ENSCAFG00000003710	Transcript	ENSCAFT00000005972	protein_coding	1280	1280	427	H/L	cAc/cTc	rs8916174	VGNC	-	tolerated_low_confidence(0.12)
12	63884372	G	C	missense_variant	MODERATE	CRYBG1	ENSCAFG00000003710	Transcript	ENSCAFT00000005972	protein_coding	1286	1286	429	S/T	aGt/aCt	rs850865326	VGNC	-	tolerated_low_confidence(0.44)
12	63884383	G	A	missense_variant	MODERATE	CRYBG1	ENSCAFG00000003710	Transcript	ENSCAFT00000005972	protein_coding	1297	1297	433	G/S	Ggc/Agc	rs851511336	VGNC	-	tolerated_low_confidence(0.26)
12	63884435	G	A	missense_variant	MODERATE	CRYBG1	ENSCAFG00000003710	Transcript	ENSCAFT00000005972	protein_coding	1349	1349	450	S/N	aGc/aAc	rs852904364	VGNC	-	tolerated(0.07)
12	63884750	C	T	missense_variant	MODERATE	CRYBG1	ENSCAFG00000003710	Transcript	ENSCAFT00000005972	protein_coding	1664	1664	555	S/L	tCg/tTg	rs24769195	VGNC	-	deleterious(0.02)
12	63884762	C	A	missense_variant	MODERATE	CRYBG1	ENSCAFG00000003710	Transcript	ENSCAFT00000005972	protein_coding	1676	1676	559	A/D	gCc/gAc	rs24769197	VGNC	-	tolerated(0.47)
12	63884993	T	G	missense_variant	MODERATE	CRYBG1	ENSCAFG00000003710	Transcript	ENSCAFT00000005972	protein_coding	1907	1907	636	M/R	aTg/aGg	rs22240020	VGNC	-	tolerated(0.5)
12	65120733	G	T	missense_variant	MODERATE	OSTM1	ENSCAFG00000003757	Transcript	ENSCAFT00000006043	protein_coding	12	12	4	D/E	gaC/gaA	-	VGNC	-	tolerated_low_confidence(1)
12	65837411	A	G	missense_variant	MODERATE	ARMC2	ENSCAFG00000003784	Transcript	ENSCAFT00000006088	protein_coding	880	88	30	I/V	Ata/Gta	rs850546711	VGNC	-	tolerated(0.47)
12	65853228	T	C	missense_variant	MODERATE	ARMC2	ENSCAFG00000003784	Transcript	ENSCAFT00000006088	protein_coding	1433	641	214	I/T	aTa/aCa	rs850629978	VGNC	-	tolerated(1)
12	66250664	T	C	missense_variant	MODERATE	-	ENSCAFG00000003804	Transcript	ENSCAFT00000038030	protein_coding	86	26	9	V/A	gTg/gCg	rs851213906	-	-	tolerated(0.66)
12	66271965	T	G	missense_variant	MODERATE	-	ENSCAFG00000003804	Transcript	ENSCAFT00000038030	protein_coding	897	837	279	H/Q	caT/caG	rs8578623	-	-	tolerated(0.27)
12	66277059	C	G	missense_variant	MODERATE	-	ENSCAFG00000003804	Transcript	ENSCAFT00000038030	protein_coding	1471	1411	471	Q/E	Cag/Gag	rs9255902	-	-	tolerated(0.24)
12	66280675	G	A	missense_variant	MODERATE	-	ENSCAFG00000003804	Transcript	ENSCAFT00000038030	protein_coding	1723	1663	555	V/I	Gtc/Atc	rs9084125	-	-	tolerated(0.4)
12	66316462	C	T	missense_variant	MODERATE	PPIL6	ENSCAFG00000003810	Transcript	ENSCAFT00000006129	protein_coding	764	764	255	R/Q	cGa/cAa	rs851121922	VGNC	-	tolerated(0.56)
12	66342921	T	G	missense_variant	MODERATE	PPIL6	ENSCAFG00000003810	Transcript	ENSCAFT00000006129	protein_coding	26	26	9	K/T	aAa/aCa	rs22183374	VGNC	-	tolerated(0.06)
12	66347739	T	C	missense_variant	MODERATE	SMPD2	ENSCAFG00000003816	Transcript	ENSCAFT00000006143	protein_coding	19	19	7	W/R	Tgg/Cgg	rs852980276	VGNC	-	deleterious(0)
12	66347740	G	T	missense_variant	MODERATE	SMPD2	ENSCAFG00000003816	Transcript	ENSCAFT00000006143	protein_coding	20	20	7	W/L	tGg/tTg	rs850826706	VGNC	-	tolerated(1)
12	66347769	G	T	missense_variant,splice_region_variant	MODERATE	SMPD2	ENSCAFG00000003816	Transcript	ENSCAFT00000006143	protein_coding	49	49	17	G/W	Ggg/Tgg	rs851358547	VGNC	-	tolerated(1)
12	66351728	C	A	missense_variant	MODERATE	MICAL1	ENSCAFG00000003824	Transcript	ENSCAFT00000006147	protein_coding	2579	2579	860	W/L	tGg/tTg	rs851975779	HGNC	HGNC:20619	tolerated(1)
12	66352627	C	T	missense_variant	MODERATE	MICAL1	ENSCAFG00000003824	Transcript	ENSCAFT00000006147	protein_coding	2119	2119	707	V/I	Gtc/Atc	-	HGNC	HGNC:20619	tolerated(0.45)
12	67081939	G	A	missense_variant	MODERATE	DDO	ENSCAFG00000003882	Transcript	ENSCAFT00000006247	protein_coding	863	863	288	A/V	gCg/gTg	-	VGNC	-	deleterious(0)
12	67081939	G	A	missense_variant	MODERATE	DDO	ENSCAFG00000003882	Transcript	ENSCAFT00000047463	protein_coding	970	863	288	A/V	gCg/gTg	-	VGNC	-	deleterious(0)
12	67749252	A	G	missense_variant	MODERATE	MFSD4B	ENSCAFG00000003923	Transcript	ENSCAFT00000006312	protein_coding	1392	1159	387	I/V	Ata/Gta	rs24768567	HGNC	HGNC:21053	tolerated(0.96)
12	70072758	G	A	missense_variant,splice_region_variant	MODERATE	HDAC2	ENSCAFG00000004049	Transcript	ENSCAFT00000006490	protein_coding	50	50	17	S/L	tCa/tTa	rs22184891	HGNC	HGNC:4853	deleterious(0.01)
12	71917662	C	A	missense_variant	MODERATE	TSPYL4	ENSCAFG00000023770	Transcript	ENSCAFT00000036758	protein_coding	745	745	249	A/S	Gcg/Tcg	rs852171172	VGNC	-	tolerated(1)
12	71936528	T	G	missense_variant	MODERATE	TSPYL1	ENSCAFG00000023729	Transcript	ENSCAFT00000036671	protein_coding	308	308	103	E/A	gAg/gCg	-	HGNC	HGNC:12382	tolerated(0.33)
12	71936531	T	G	missense_variant	MODERATE	TSPYL1	ENSCAFG00000023729	Transcript	ENSCAFT00000036671	protein_coding	305	305	102	E/A	gAg/gCg	-	HGNC	HGNC:12382	tolerated(0.39)
12	72007115	C	T	missense_variant	MODERATE	ERMARD	ENSCAFG00000004084	Transcript	ENSCAFT00000006543	protein_coding	691	691	231	P/S	Cct/Tct	-	VGNC	-	tolerated(0.26)
13	278440	G	A	missense_variant	MODERATE	MATN2	ENSCAFG00000013852	Transcript	ENSCAFT00000000737	protein_coding	1986	1607	536	G/D	gGc/gAc	rs850869665	VGNC	-	tolerated(0.3)
13	278440	G	A	missense_variant	MODERATE	MATN2	ENSCAFG00000013852	Transcript	ENSCAFT00000021976	protein_coding	1607	1607	536	G/D	gGc/gAc	rs850869665	VGNC	-	tolerated(0.29)
13	1142636	A	T	missense_variant	MODERATE	VPS13B	ENSCAFG00000000507	Transcript	ENSCAFT00000000811	protein_coding	331	331	111	S/C	Agt/Tgt	rs851188791	VGNC	-	deleterious(0)
13	1142636	A	T	missense_variant	MODERATE	VPS13B	ENSCAFG00000000507	Transcript	ENSCAFT00000043554	protein_coding	360	331	111	S/C	Agt/Tgt	rs851188791	VGNC	-	deleterious(0)
13	1179097	G	A	missense_variant	MODERATE	VPS13B	ENSCAFG00000000507	Transcript	ENSCAFT00000000811	protein_coding	1645	1645	549	G/S	Ggc/Agc	rs22238710	VGNC	-	tolerated(0.18)
13	1179097	G	A	missense_variant	MODERATE	VPS13B	ENSCAFG00000000507	Transcript	ENSCAFT00000043554	protein_coding	1674	1645	549	G/S	Ggc/Agc	rs22238710	VGNC	-	tolerated(0.18)
13	1677365	G	A	missense_variant	MODERATE	VPS13B	ENSCAFG00000000507	Transcript	ENSCAFT00000000811	protein_coding	6287	6287	2096	C/Y	tGt/tAt	rs853028643	VGNC	-	tolerated(1)
13	1677365	G	A	missense_variant	MODERATE	VPS13B	ENSCAFG00000000507	Transcript	ENSCAFT00000043554	protein_coding	6241	6212	2071	C/Y	tGt/tAt	rs853028643	VGNC	-	tolerated(1)
13	1773594	G	A	missense_variant	MODERATE	VPS13B	ENSCAFG00000000507	Transcript	ENSCAFT00000000811	protein_coding	8135	8135	2712	R/Q	cGg/cAg	rs853049658	VGNC	-	tolerated(0.83)
13	1773594	G	A	missense_variant	MODERATE	VPS13B	ENSCAFG00000000507	Transcript	ENSCAFT00000043554	protein_coding	8089	8060	2687	R/Q	cGg/cAg	rs853049658	VGNC	-	tolerated(0.83)
13	1942014	G	A	missense_variant	MODERATE	-	ENSCAFG00000000532	Transcript	ENSCAFT00000000827	protein_coding	335	335	112	A/V	gCc/gTc	rs851204410	-	-	tolerated(1)
13	1942195	C	T	missense_variant	MODERATE	-	ENSCAFG00000000532	Transcript	ENSCAFT00000000827	protein_coding	154	154	52	E/K	Gag/Aag	rs853118732	-	-	tolerated(1)
13	6435676	A	G	missense_variant	MODERATE	ZFPM2	ENSCAFG00000000678	Transcript	ENSCAFT00000001049	protein_coding	94	94	32	I/V	Atc/Gtc	rs24732182	VGNC	-	tolerated_low_confidence(0.56)
13	7360912	G	C	missense_variant	MODERATE	OXR1	ENSCAFG00000000680	Transcript	ENSCAFT00000001061	protein_coding	201	65	22	G/A	gGg/gCg	rs851680864	VGNC	-	tolerated_low_confidence(0.08)
13	9858758	T	G	missense_variant	MODERATE	NUDCD1	ENSCAFG00000000719	Transcript	ENSCAFT00000001120	protein_coding	1479	852	284	E/D	gaA/gaC	rs850663190	VGNC	-	tolerated(0.4)
13	10047517	A	G	missense_variant	MODERATE	PKHD1L1	ENSCAFG00000024786	Transcript	ENSCAFT00000001138	protein_coding	7711	7663	2555	I/V	Att/Gtt	rs852208717	VGNC	-	tolerated(1)
13	10047517	A	G	missense_variant	MODERATE	PKHD1L1	ENSCAFG00000024786	Transcript	ENSCAFT00000045918	protein_coding	10879	10879	3627	I/V	Att/Gtt	rs852208717	VGNC	-	tolerated(1)
13	10047527	T	G	missense_variant	MODERATE	PKHD1L1	ENSCAFG00000024786	Transcript	ENSCAFT00000001138	protein_coding	7721	7673	2558	V/G	gTt/gGt	rs852432937	VGNC	-	tolerated(1)
13	10047527	T	G	missense_variant	MODERATE	PKHD1L1	ENSCAFG00000024786	Transcript	ENSCAFT00000045918	protein_coding	10889	10889	3630	V/G	gTt/gGt	rs852432937	VGNC	-	tolerated(1)
13	10050986	A	G	missense_variant	MODERATE	PKHD1L1	ENSCAFG00000024786	Transcript	ENSCAFT00000001138	protein_coding	8059	8011	2671	I/V	Atc/Gtc	rs851594973	VGNC	-	tolerated(1)
13	10050986	A	G	missense_variant	MODERATE	PKHD1L1	ENSCAFG00000024786	Transcript	ENSCAFT00000045918	protein_coding	11227	11227	3743	I/V	Atc/Gtc	rs851594973	VGNC	-	tolerated(1)
13	10063769	C	G	missense_variant	MODERATE	PKHD1L1	ENSCAFG00000024786	Transcript	ENSCAFT00000001138	protein_coding	9007	8959	2987	P/A	Cct/Gct	rs851077427	VGNC	-	tolerated(0.06)
13	10063769	C	G	missense_variant	MODERATE	PKHD1L1	ENSCAFG00000024786	Transcript	ENSCAFT00000045918	protein_coding	12175	12175	4059	P/A	Cct/Gct	rs851077427	VGNC	-	tolerated(0.07)
13	10111356	C	T	missense_variant	MODERATE	SYBU	ENSCAFG00000000741	Transcript	ENSCAFT00000001146	protein_coding	1754	1754	585	G/E	gGg/gAg	rs24746149	VGNC	-	tolerated(1)
13	10111713	G	T	missense_variant	MODERATE	SYBU	ENSCAFG00000000741	Transcript	ENSCAFT00000001146	protein_coding	1397	1397	466	A/E	gCg/gAg	-	VGNC	-	tolerated(1)
13	21497688	G	C	missense_variant	MODERATE	TBC1D31	ENSCAFG00000000986	Transcript	ENSCAFT00000001523	protein_coding	1035	937	313	A/P	Gct/Cct	rs22228662	VGNC	-	tolerated(0.18)
13	22493894	A	G	missense_variant	MODERATE	TMEM65	ENSCAFG00000025273	Transcript	ENSCAFT00000039186	protein_coding	827	305	102	V/A	gTc/gCc	rs851684641	VGNC	-	tolerated(1)
13	28304491	G	A	missense_variant	MODERATE	-	ENSCAFG00000001098	Transcript	ENSCAFT00000001673	protein_coding	834	749	250	S/N	aGc/aAc	-	-	-	tolerated(0.32)
13	29525284	C	A	missense_variant	MODERATE	SLA	ENSCAFG00000001131	Transcript	ENSCAFT00000001728	protein_coding	522	47	16	G/V	gGg/gTg	rs852494339	VGNC	-	tolerated(0.29)
13	30764798	C	T	missense_variant	MODERATE	ZFAT	ENSCAFG00000001159	Transcript	ENSCAFT00000001793	protein_coding	2000	2000	667	G/E	gGa/gAa	rs852242014	VGNC	-	tolerated(1)
13	30764798	C	T	missense_variant	MODERATE	ZFAT	ENSCAFG00000001159	Transcript	ENSCAFT00000001794	protein_coding	2003	2003	668	G/E	gGa/gAa	rs852242014	VGNC	-	tolerated(1)
13	30765162	C	T	missense_variant	MODERATE	ZFAT	ENSCAFG00000001159	Transcript	ENSCAFT00000001793	protein_coding	1636	1636	546	G/R	Gga/Aga	rs851786520	VGNC	-	tolerated(0.06)
13	30765162	C	T	missense_variant	MODERATE	ZFAT	ENSCAFG00000001159	Transcript	ENSCAFT00000001794	protein_coding	1639	1639	547	G/R	Gga/Aga	rs851786520	VGNC	-	tolerated(0.06)
13	35889165	T	C	missense_variant	MODERATE	MROH5	ENSCAFG00000001250	Transcript	ENSCAFT00000001944	protein_coding	4076	3926	1309	Y/C	tAc/tGc	rs851296071	VGNC	-	tolerated(0.17)
13	35889196	T	C	missense_variant	MODERATE	MROH5	ENSCAFG00000001250	Transcript	ENSCAFT00000001944	protein_coding	4045	3895	1299	S/G	Agc/Ggc	rs853154139	VGNC	-	tolerated(0.82)
13	37030266	C	T	missense_variant	MODERATE	-	ENSCAFG00000032427	Transcript	ENSCAFT00000045216	protein_coding	62	62	21	R/H	cGc/cAc	rs851476617	-	-	-
13	37087625	C	T	missense_variant	MODERATE	RHPN1	ENSCAFG00000001297	Transcript	ENSCAFT00000002003	protein_coding	1077	856	286	L/F	Ctc/Ttc	-	VGNC	-	deleterious(0)
13	37238721	A	G	missense_variant	MODERATE	NAPRT	ENSCAFG00000031759	Transcript	ENSCAFT00000047889	protein_coding	320	320	107	V/A	gTc/gCc	rs851412274	VGNC	-	tolerated(1)
13	37238728	T	C	missense_variant	MODERATE	NAPRT	ENSCAFG00000031759	Transcript	ENSCAFT00000047889	protein_coding	313	313	105	M/V	Atg/Gtg	rs852929702	VGNC	-	tolerated(1)
13	37469127	G	C	missense_variant	MODERATE	PLEC	ENSCAFG00000001433	Transcript	ENSCAFT00000002240	protein_coding	1182	1182	394	D/E	gaC/gaG	rs852634201	VGNC	-	-
13	37469127	G	C	missense_variant	MODERATE	PLEC	ENSCAFG00000001433	Transcript	ENSCAFT00000047267	protein_coding	840	834	278	D/E	gaC/gaG	rs852634201	VGNC	-	deleterious(0.01)
13	37554447	T	G	missense_variant,splice_region_variant	MODERATE	-	ENSCAFG00000032288	Transcript	ENSCAFT00000046368	protein_coding	931	931	311	C/G	Tgc/Ggc	rs852567541	-	-	tolerated(1)
13	37554447	T	G	missense_variant,splice_region_variant	MODERATE	-	ENSCAFG00000032288	Transcript	ENSCAFT00000048325	protein_coding	1036	1036	346	C/G	Tgc/Ggc	rs852567541	-	-	tolerated(1)
13	37579110	T	G	missense_variant	MODERATE	GPAA1	ENSCAFG00000001523	Transcript	ENSCAFT00000045933	protein_coding	1262	1262	421	I/S	aTt/aGt	rs852075494	VGNC	-	tolerated(0.76)
13	37579114	C	G	missense_variant	MODERATE	GPAA1	ENSCAFG00000001523	Transcript	ENSCAFT00000045933	protein_coding	1266	1266	422	D/E	gaC/gaG	rs850936554	VGNC	-	tolerated(1)
13	37579121	T	G	missense_variant	MODERATE	GPAA1	ENSCAFG00000001523	Transcript	ENSCAFT00000045933	protein_coding	1273	1273	425	S/A	Tcc/Gcc	rs851455590	VGNC	-	tolerated(0.75)
13	37579122	C	T	missense_variant	MODERATE	GPAA1	ENSCAFG00000001523	Transcript	ENSCAFT00000045933	protein_coding	1274	1274	425	S/F	tCc/tTc	rs852977991	VGNC	-	deleterious(0.05)
13	37579128	C	G	missense_variant	MODERATE	GPAA1	ENSCAFG00000001523	Transcript	ENSCAFT00000045933	protein_coding	1280	1280	427	S/C	tCc/tGc	rs851155854	VGNC	-	tolerated(0.06)
13	37579173	C	A	missense_variant	MODERATE	GPAA1	ENSCAFG00000001523	Transcript	ENSCAFT00000045933	protein_coding	1325	1325	442	A/D	gCc/gAc	rs852871567	VGNC	-	tolerated(0.36)
13	37609279	C	T	missense_variant	MODERATE	-	ENSCAFG00000001540	Transcript	ENSCAFT00000002402	protein_coding	4048	3122	1041	A/V	gCa/gTa	-	-	-	tolerated_low_confidence(0.2)
13	37609284	G	A	missense_variant	MODERATE	-	ENSCAFG00000001540	Transcript	ENSCAFT00000002402	protein_coding	4053	3127	1043	G/R	Ggg/Agg	-	-	-	deleterious_low_confidence(0.01)
13	37622160	A	T	missense_variant	MODERATE	HGH1	ENSCAFG00000001541	Transcript	ENSCAFT00000002403	protein_coding	554	554	185	Q/L	cAg/cTg	-	VGNC	-	tolerated(1)
13	37700214	G	T	missense_variant	MODERATE	BOP1	ENSCAFG00000001554	Transcript	ENSCAFT00000002432	protein_coding	1142	1142	381	A/D	gCc/gAc	rs851979716	VGNC	-	tolerated(1)
13	37810428	T	A	missense_variant	MODERATE	ADCK5	ENSCAFG00000001595	Transcript	ENSCAFT00000002499	protein_coding	131	131	44	L/H	cTc/cAc	rs853145681	VGNC	-	tolerated_low_confidence(0.55)
13	37927418	T	A	missense_variant	MODERATE	GPT	ENSCAFG00000001648	Transcript	ENSCAFT00000002594	protein_coding	1052	1052	351	F/Y	tTc/tAc	-	VGNC	-	tolerated(1)
13	37927426	C	A	missense_variant	MODERATE	GPT	ENSCAFG00000001648	Transcript	ENSCAFT00000002594	protein_coding	1060	1060	354	R/S	Cgc/Agc	-	VGNC	-	tolerated(0.1)
13	37927427	G	A	missense_variant	MODERATE	GPT	ENSCAFG00000001648	Transcript	ENSCAFT00000002594	protein_coding	1061	1061	354	R/H	cGc/cAc	-	VGNC	-	deleterious(0.03)
13	37935582	C	A	missense_variant	MODERATE	RECQL4	ENSCAFG00000001569	Transcript	ENSCAFT00000002463	protein_coding	973	973	325	D/Y	Gac/Tac	rs852254951	HGNC	HGNC:9949	deleterious(0.01)
13	37941632	G	C	missense_variant	MODERATE	LRRC24	ENSCAFG00000028687	Transcript	ENSCAFT00000046069	protein_coding	1829	1486	496	L/V	Ctg/Gtg	-	VGNC	-	tolerated_low_confidence(0.51)
13	37963793	G	C	missense_variant	MODERATE	ARHGAP39	ENSCAFG00000001669	Transcript	ENSCAFT00000002618	protein_coding	1321	1321	441	P/A	Ccc/Gcc	rs850804900	VGNC	-	tolerated(0.44)
13	38090170	C	T	missense_variant	MODERATE	ZNF517	ENSCAFG00000029690	Transcript	ENSCAFT00000044249	protein_coding	755	613	205	A/T	Gcc/Acc	rs852720016	VGNC	-	deleterious(0.01)
13	38117390	G	A	missense_variant	MODERATE	ZNF34	ENSCAFG00000031585	Transcript	ENSCAFT00000043824	protein_coding	515	515	172	R/Q	cGg/cAg	rs851704563	VGNC	-	tolerated(0.62)
13	38196182	C	A	missense_variant	MODERATE	ZNF252	ENSCAFG00000031252	Transcript	ENSCAFT00000002639	protein_coding	3325	2466	822	M/I	atG/atT	rs851567546	EntrezGene	-	tolerated(0.2)
13	38453461	G	A	missense_variant	MODERATE	WFS1	ENSCAFG00000001781	Transcript	ENSCAFT00000002797	protein_coding	2099	1420	474	H/Y	Cac/Tac	rs851320083	VGNC	-	tolerated(1)
13	41129618	T	C	missense_variant	MODERATE	-	ENSCAFG00000001830	Transcript	ENSCAFT00000002885	protein_coding	389	389	130	Q/R	cAg/cGg	-	-	-	tolerated(1)
13	41153847	C	T	missense_variant	MODERATE	YIPF7	ENSCAFG00000001832	Transcript	ENSCAFT00000002888	protein_coding	202	202	68	G/S	Ggt/Agt	rs853077339	VGNC	-	tolerated(0.61)
13	41153847	C	T	missense_variant	MODERATE	YIPF7	ENSCAFG00000001832	Transcript	ENSCAFT00000048832	protein_coding	277	127	43	G/S	Ggt/Agt	rs853077339	VGNC	-	tolerated(0.58)
13	41153849	G	T	missense_variant	MODERATE	YIPF7	ENSCAFG00000001832	Transcript	ENSCAFT00000002888	protein_coding	200	200	67	A/D	gCc/gAc	rs852453029	VGNC	-	tolerated(0.13)
13	41153849	G	T	missense_variant	MODERATE	YIPF7	ENSCAFG00000001832	Transcript	ENSCAFT00000048832	protein_coding	275	125	42	A/D	gCc/gAc	rs852453029	VGNC	-	tolerated(0.31)
13	43427159	G	A	missense_variant	MODERATE	ATP10D	ENSCAFG00000001903	Transcript	ENSCAFT00000003015	protein_coding	544	52	18	G/S	Ggc/Agc	rs8564155	HGNC	HGNC:13549	tolerated(0.34)
13	46119448	T	C	missense_variant	MODERATE	LNX1	ENSCAFG00000002039	Transcript	ENSCAFT00000003234	protein_coding	606	511	171	T/A	Act/Gct	rs22249481	HGNC	HGNC:6657	tolerated(1)
13	46748482	G	A	missense_variant	MODERATE	PDGFRA	ENSCAFG00000002057	Transcript	ENSCAFT00000003270	protein_coding	1425	1106	369	R/K	aGg/aAg	rs851771975	VGNC	-	tolerated(0.86)
13	47669989	A	G	missense_variant	MODERATE	TMEM165	ENSCAFG00000002094	Transcript	ENSCAFT00000003310	protein_coding	1008	247	83	K/E	Aaa/Gaa	rs852631147	VGNC	-	tolerated(0.37)
13	47717309	A	T	missense_variant	MODERATE	CLOCK	ENSCAFG00000002140	Transcript	ENSCAFT00000003400	protein_coding	1065	1065	355	H/Q	caT/caA	rs852585214	VGNC	-	deleterious(0.04)
13	49981600	G	T	missense_variant	MODERATE	-	ENSCAFG00000002336	Transcript	ENSCAFT00000003656	protein_coding	143	143	48	G/V	gGg/gTg	-	-	-	tolerated(1)
13	55277025	G	A	missense_variant	MODERATE	TECRL	ENSCAFG00000028953	Transcript	ENSCAFT00000048044	protein_coding	1296	857	286	P/L	cCa/cTa	-	VGNC	-	deleterious(0.03)
13	60212115	G	A	missense_variant	MODERATE	DCK	ENSCAFG00000002931	Transcript	ENSCAFT00000004687	protein_coding	358	185	62	R/Q	cGa/cAa	rs8921797	VGNC	-	tolerated(1)
13	62527584	T	A	missense_variant	MODERATE	PPBP	ENSCAFG00000031174	Transcript	ENSCAFT00000048323	protein_coding	396	263	88	L/Q	cTg/cAg	rs851087227	EntrezGene	-	deleterious(0)
13	62670591	T	A	missense_variant	MODERATE	-	ENSCAFG00000031464	Transcript	ENSCAFT00000043490	protein_coding	665	665	222	V/D	gTt/gAt	-	-	-	-
14	669297	T	C	missense_variant	MODERATE	OBSCN	ENSCAFG00000001161	Transcript	ENSCAFT00000050108	protein_coding	21687	21656	7219	D/G	gAc/gGc	rs852615719	HGNC	HGNC:15719	-
14	671755	C	G	missense_variant	MODERATE	OBSCN	ENSCAFG00000001161	Transcript	ENSCAFT00000050108	protein_coding	20099	20068	6690	D/H	Gat/Cat	rs851535332	HGNC	HGNC:15719	-
14	693579	A	C	missense_variant	MODERATE	OBSCN	ENSCAFG00000001161	Transcript	ENSCAFT00000001792	protein_coding	15005	14974	4992	S/A	Tct/Gct	rs852832083	HGNC	HGNC:15719	-
14	693579	A	C	missense_variant	MODERATE	OBSCN	ENSCAFG00000001161	Transcript	ENSCAFT00000050108	protein_coding	16595	16564	5522	S/A	Tct/Gct	rs852832083	HGNC	HGNC:15719	-
14	719253	C	T	missense_variant	MODERATE	OBSCN	ENSCAFG00000001161	Transcript	ENSCAFT00000050108	protein_coding	10358	10327	3443	V/I	Gtc/Atc	rs851506723	HGNC	HGNC:15719	-
14	721049	C	T	missense_variant	MODERATE	OBSCN	ENSCAFG00000001161	Transcript	ENSCAFT00000001792	protein_coding	9015	8984	2995	R/H	cGc/cAc	rs851322348	HGNC	HGNC:15719	-
14	721049	C	T	missense_variant	MODERATE	OBSCN	ENSCAFG00000001161	Transcript	ENSCAFT00000050108	protein_coding	9696	9665	3222	R/H	cGc/cAc	rs851322348	HGNC	HGNC:15719	-
14	732266	C	G	missense_variant	MODERATE	OBSCN	ENSCAFG00000001161	Transcript	ENSCAFT00000001792	protein_coding	4335	4304	1435	R/P	cGg/cCg	rs852151988	HGNC	HGNC:15719	-
14	732266	C	G	missense_variant	MODERATE	OBSCN	ENSCAFG00000001161	Transcript	ENSCAFT00000050108	protein_coding	5169	5138	1713	R/P	cGg/cCg	rs852151988	HGNC	HGNC:15719	-
14	825927	A	G	missense_variant	MODERATE	-	ENSCAFG00000030870	Transcript	ENSCAFT00000048509	protein_coding	188	188	63	H/R	cAc/cGc	rs851998550	-	-	-
14	829541	C	G	missense_variant	MODERATE	MRPL55	ENSCAFG00000001176	Transcript	ENSCAFT00000038029	protein_coding	195	195	65	I/M	atC/atG	-	HGNC	HGNC:16686	deleterious(0)
14	7731521	C	G	missense_variant	MODERATE	IRF5	ENSCAFG00000001611	Transcript	ENSCAFT00000002526	protein_coding	118	118	40	G/R	Gga/Cga	-	VGNC	-	-
14	7754618	G	A	missense_variant	MODERATE	KCP	ENSCAFG00000001616	Transcript	ENSCAFT00000002537	protein_coding	332	332	111	R/Q	cGg/cAg	rs22285563	VGNC	-	tolerated(0.24)
14	7782847	C	T	missense_variant	MODERATE	-	ENSCAFG00000031387	Transcript	ENSCAFT00000047733	protein_coding	740	740	247	P/L	cCg/cTg	-	-	-	tolerated_low_confidence(0.38)
14	7841394	A	T	missense_variant	MODERATE	CCDC136	ENSCAFG00000023734	Transcript	ENSCAFT00000002530	protein_coding	617	484	162	S/T	Tcc/Acc	rs852063273	VGNC	-	deleterious(0.01)
14	7841394	A	T	missense_variant	MODERATE	CCDC136	ENSCAFG00000023734	Transcript	ENSCAFT00000043917	protein_coding	802	802	268	S/T	Tcc/Acc	rs852063273	VGNC	-	deleterious(0.05)
14	8326166	C	G	missense_variant	MODERATE	LRRC4	ENSCAFG00000001718	Transcript	ENSCAFT00000002690	protein_coding	1379	1379	460	T/S	aCc/aGc	rs852479215	VGNC	-	tolerated(0.17)
14	11931727	C	T	missense_variant	MODERATE	ASB15	ENSCAFG00000001779	Transcript	ENSCAFT00000002799	protein_coding	1775	1775	592	R/Q	cGg/cAg	rs22315402	VGNC	-	tolerated_low_confidence(0.18)
14	13557215	C	A	missense_variant	MODERATE	ABCB4	ENSCAFG00000001833	Transcript	ENSCAFT00000002889	protein_coding	2922	2922	974	E/D	gaG/gaT	rs22341973	VGNC	-	tolerated(0.88)
14	13570078	C	A	missense_variant	MODERATE	ABCB4	ENSCAFG00000001833	Transcript	ENSCAFT00000002889	protein_coding	2173	2173	725	A/S	Gcg/Tcg	rs852907078	VGNC	-	tolerated(0.18)
14	13585561	T	C	missense_variant	MODERATE	ABCB4	ENSCAFG00000001833	Transcript	ENSCAFT00000002889	protein_coding	1382	1382	461	K/R	aAg/aGg	rs22342058	VGNC	-	tolerated(1)
14	13611078	G	A	missense_variant	MODERATE	ABCB4	ENSCAFG00000001833	Transcript	ENSCAFT00000002889	protein_coding	110	110	37	T/M	aCg/aTg	rs852821253	VGNC	-	tolerated(0.11)
14	14019351	T	G	missense_variant	MODERATE	DBF4	ENSCAFG00000001845	Transcript	ENSCAFT00000002907	protein_coding	2435	1687	563	C/G	Tgc/Ggc	rs852535559	VGNC	-	tolerated(0.16)
14	14274621	T	A	missense_variant	MODERATE	SRI	ENSCAFG00000001855	Transcript	ENSCAFT00000046733	protein_coding	587	181	61	S/C	Agc/Tgc	rs9036851	VGNC	-	deleterious_low_confidence(0.02)
14	16081181	A	T	missense_variant	MODERATE	-	ENSCAFG00000001866	Transcript	ENSCAFT00000002952	protein_coding	384	92	31	D/V	gAc/gTc	rs851200710	-	-	deleterious_low_confidence(0)
14	17711894	G	C	missense_variant	MODERATE	AKAP9	ENSCAFG00000001935	Transcript	ENSCAFT00000003066	protein_coding	7427	7427	2476	S/T	aGc/aCc	rs852038779	VGNC	-	-
14	17711894	G	C	missense_variant	MODERATE	AKAP9	ENSCAFG00000001935	Transcript	ENSCAFT00000047762	protein_coding	7723	7664	2555	S/T	aGc/aCc	rs852038779	VGNC	-	-
14	18419518	C	T	missense_variant	MODERATE	CDK6	ENSCAFG00000001998	Transcript	ENSCAFT00000003170	protein_coding	583	224	75	S/N	aGc/aAc	rs851719694	HGNC	HGNC:1777	tolerated(1)
14	22887294	A	G	missense_variant	MODERATE	C1GALT1	ENSCAFG00000002227	Transcript	ENSCAFT00000003498	protein_coding	104	104	35	N/S	aAt/aGt	rs851767681	VGNC	-	tolerated(0.77)
14	22887294	A	G	missense_variant	MODERATE	C1GALT1	ENSCAFG00000002227	Transcript	ENSCAFT00000044493	protein_coding	219	104	35	N/S	aAt/aGt	rs851767681	VGNC	-	tolerated(0.77)
14	27244438	C	T	missense_variant	MODERATE	VWDE	ENSCAFG00000002308	Transcript	ENSCAFT00000003618	protein_coding	2428	2428	810	A/T	Gca/Aca	rs8783319	VGNC	-	tolerated(0.4)
14	27244438	C	T	missense_variant	MODERATE	VWDE	ENSCAFG00000002308	Transcript	ENSCAFT00000003620	protein_coding	2638	2425	809	A/T	Gca/Aca	rs8783319	VGNC	-	tolerated(0.47)
14	27245330	T	C	missense_variant	MODERATE	VWDE	ENSCAFG00000002308	Transcript	ENSCAFT00000003618	protein_coding	1682	1682	561	Q/R	cAa/cGa	rs8783324	VGNC	-	tolerated(1)
14	27245330	T	C	missense_variant	MODERATE	VWDE	ENSCAFG00000002308	Transcript	ENSCAFT00000003620	protein_coding	1892	1679	560	Q/R	cAa/cGa	rs8783324	VGNC	-	tolerated(1)
14	27247734	A	G	missense_variant	MODERATE	VWDE	ENSCAFG00000002308	Transcript	ENSCAFT00000003618	protein_coding	1472	1472	491	I/T	aTa/aCa	rs852163397	VGNC	-	tolerated(0.2)
14	27247734	A	G	missense_variant	MODERATE	VWDE	ENSCAFG00000002308	Transcript	ENSCAFT00000003620	protein_coding	1682	1469	490	I/T	aTa/aCa	rs852163397	VGNC	-	tolerated(0.13)
14	27256308	T	G	missense_variant	MODERATE	VWDE	ENSCAFG00000002308	Transcript	ENSCAFT00000003618	protein_coding	650	650	217	Y/S	tAc/tCc	rs22321711	VGNC	-	tolerated(0.73)
14	27256308	T	G	missense_variant	MODERATE	VWDE	ENSCAFG00000002308	Transcript	ENSCAFT00000003620	protein_coding	860	647	216	Y/S	tAc/tCc	rs22321711	VGNC	-	tolerated(0.61)
14	29864325	A	G	missense_variant	MODERATE	AGMO	ENSCAFG00000002414	Transcript	ENSCAFT00000003797	protein_coding	1534	1328	443	L/S	tTg/tCg	rs22369051	VGNC	-	tolerated_low_confidence(0.86)
14	30807412	C	A	missense_variant	MODERATE	ISPD	ENSCAFG00000031802	Transcript	ENSCAFT00000046360	protein_coding	1310	1148	383	R/I	aGa/aTa	rs852422992	VGNC	-	deleterious(0.03)
14	36478044	A	G	missense_variant	MODERATE	IL6	ENSCAFG00000002733	Transcript	ENSCAFT00000004340	protein_coding	629	572	191	Q/R	cAg/cGg	rs850917878	VGNC	-	tolerated(1)
14	37329979	C	T	missense_variant	MODERATE	FAM221A	ENSCAFG00000002784	Transcript	ENSCAFT00000004447	protein_coding	275	275	92	P/L	cCg/cTg	rs8565405	VGNC	-	deleterious(0)
14	37329979	C	T	missense_variant	MODERATE	FAM221A	ENSCAFG00000002784	Transcript	ENSCAFT00000045694	protein_coding	210	134	45	P/L	cCg/cTg	rs8565405	VGNC	-	deleterious(0)
14	37330129	A	G	missense_variant	MODERATE	FAM221A	ENSCAFG00000002784	Transcript	ENSCAFT00000004447	protein_coding	425	425	142	N/S	aAt/aGt	rs8565406	VGNC	-	tolerated(0.35)
14	37330129	A	G	missense_variant	MODERATE	FAM221A	ENSCAFG00000002784	Transcript	ENSCAFT00000045694	protein_coding	360	284	95	N/S	aAt/aGt	rs8565406	VGNC	-	tolerated(0.34)
14	38233457	G	A	missense_variant	MODERATE	GSDME	ENSCAFG00000002825	Transcript	ENSCAFT00000004515	protein_coding	998	944	315	A/V	gCg/gTg	rs851218023	VGNC	-	tolerated(0.21)
14	38235651	T	C	missense_variant	MODERATE	GSDME	ENSCAFG00000002825	Transcript	ENSCAFT00000004515	protein_coding	793	739	247	K/E	Aag/Gag	rs9183708	VGNC	-	tolerated(1)
14	38240553	T	C	missense_variant	MODERATE	GSDME	ENSCAFG00000002825	Transcript	ENSCAFT00000004515	protein_coding	673	619	207	I/V	Ata/Gta	rs8660701	VGNC	-	tolerated(1)
14	40329221	G	A	missense_variant	MODERATE	HOXA7	ENSCAFG00000002957	Transcript	ENSCAFT00000004737	protein_coding	626	626	209	A/V	gCc/gTc	rs851866353	HGNC	HGNC:5108	deleterious_low_confidence(0.04)
14	42112261	G	T	missense_variant	MODERATE	CPVL	ENSCAFG00000003017	Transcript	ENSCAFT00000004847	protein_coding	720	667	223	L/I	Ctt/Att	rs852308475	VGNC	-	tolerated(0.25)
14	42112261	G	T	missense_variant	MODERATE	CPVL	ENSCAFG00000003017	Transcript	ENSCAFT00000004848	protein_coding	667	667	223	L/I	Ctt/Att	rs852308475	VGNC	-	tolerated(0.16)
14	42899987	T	A	missense_variant	MODERATE	MTURN	ENSCAFG00000003067	Transcript	ENSCAFT00000004928	protein_coding	449	10	4	Y/N	Tac/Aac	rs850600438	HGNC	HGNC:25457	tolerated_low_confidence(0.57)
14	43480575	G	A	missense_variant	MODERATE	MINDY4	ENSCAFG00000003100	Transcript	ENSCAFT00000004974	protein_coding	1224	248	83	G/E	gGa/gAa	rs9074071	VGNC	-	tolerated(0.17)
14	43487799	T	C	missense_variant	MODERATE	MINDY4	ENSCAFG00000003100	Transcript	ENSCAFT00000004974	protein_coding	1670	694	232	W/R	Tgg/Cgg	rs850904231	VGNC	-	tolerated(1)
14	43487811	T	G	missense_variant	MODERATE	MINDY4	ENSCAFG00000003100	Transcript	ENSCAFT00000004974	protein_coding	1682	706	236	L/V	Ttg/Gtg	rs851220566	VGNC	-	tolerated(0.17)
14	43487857	C	T	missense_variant	MODERATE	MINDY4	ENSCAFG00000003100	Transcript	ENSCAFT00000004974	protein_coding	1728	752	251	P/L	cCc/cTc	rs850714502	VGNC	-	tolerated(0.12)
14	43488072	G	A	missense_variant	MODERATE	MINDY4	ENSCAFG00000003100	Transcript	ENSCAFT00000004974	protein_coding	1943	967	323	G/S	Ggc/Agc	rs853001947	VGNC	-	tolerated(0.52)
14	43488160	A	C	missense_variant	MODERATE	MINDY4	ENSCAFG00000003100	Transcript	ENSCAFT00000004974	protein_coding	2031	1055	352	K/T	aAa/aCa	rs850770931	VGNC	-	tolerated(0.05)
14	43533440	G	A	missense_variant	MODERATE	MINDY4	ENSCAFG00000003100	Transcript	ENSCAFT00000004974	protein_coding	2474	1498	500	A/T	Gcc/Acc	rs853010609	VGNC	-	tolerated(0.55)
14	43715558	A	G	missense_variant	MODERATE	ADCYAP1R1	ENSCAFG00000003111	Transcript	ENSCAFT00000005013	protein_coding	361	97	33	M/V	Atg/Gtg	rs853067227	VGNC	-	tolerated(0.24)
14	43715558	A	G	missense_variant	MODERATE	ADCYAP1R1	ENSCAFG00000003111	Transcript	ENSCAFT00000005018	protein_coding	97	97	33	M/V	Atg/Gtg	rs853067227	VGNC	-	tolerated(0.25)
14	47783011	C	G	missense_variant	MODERATE	KIAA0895	ENSCAFG00000003232	Transcript	ENSCAFT00000005188	protein_coding	437	437	146	R/P	cGt/cCt	rs852183105	VGNC	-	deleterious_low_confidence(0.02)
14	56524471	G	C	missense_variant	MODERATE	CTTNBP2	ENSCAFG00000003432	Transcript	ENSCAFT00000005522	protein_coding	4090	4090	1364	P/A	Cca/Gca	rs851847006	VGNC	-	tolerated(0.95)
14	56524471	G	C	missense_variant	MODERATE	CTTNBP2	ENSCAFG00000003432	Transcript	ENSCAFT00000047010	protein_coding	4531	4486	1496	P/A	Cca/Gca	rs851847006	VGNC	-	-
14	59344390	C	T	missense_variant	MODERATE	CPED1	ENSCAFG00000003492	Transcript	ENSCAFT00000005616	protein_coding	2563	2495	832	T/M	aCg/aTg	rs851838645	HGNC	HGNC:26159	deleterious(0)
14	60959782	A	G	missense_variant	MODERATE	IQUB	ENSCAFG00000003584	Transcript	ENSCAFT00000005760	protein_coding	353	353	118	V/A	gTg/gCg	rs22341783	VGNC	-	tolerated(1)
14	60959782	A	G	missense_variant	MODERATE	IQUB	ENSCAFG00000003584	Transcript	ENSCAFT00000038907	protein_coding	751	383	128	V/A	gTg/gCg	rs22341783	VGNC	-	tolerated(1)
15	1571052	C	T	missense_variant	MODERATE	HIVEP3	ENSCAFG00000002576	Transcript	ENSCAFT00000004055	protein_coding	4115	4115	1372	A/V	gCg/gTg	rs852296358	HGNC	HGNC:13561	-
15	2225021	G	C	missense_variant	MODERATE	KCNQ4	ENSCAFG00000002814	Transcript	ENSCAFT00000004502	protein_coding	1062	477	159	D/E	gaC/gaG	rs852555506	VGNC	-	tolerated(0.49)
15	3147759	A	G	missense_variant	MODERATE	-	ENSCAFG00000029106	Transcript	ENSCAFT00000046537	protein_coding	728	728	243	L/P	cTg/cCg	-	-	-	-
15	3345325	T	C	missense_variant	MODERATE	-	ENSCAFG00000003087	Transcript	ENSCAFT00000004951	protein_coding	440	440	147	Q/R	cAg/cGg	rs851253235	-	-	tolerated(1)
15	3863193	A	G	missense_variant	MODERATE	GJA9	ENSCAFG00000024932	Transcript	ENSCAFT00000038555	protein_coding	776	776	259	K/R	aAg/aGg	rs852119200	HGNC	HGNC:19155	tolerated(0.12)
15	4724776	A	T	missense_variant	MODERATE	YRDC	ENSCAFG00000003253	Transcript	ENSCAFT00000005221	protein_coding	257	257	86	Q/L	cAg/cTg	-	VGNC	-	tolerated(1)
15	4973345	T	C	missense_variant	MODERATE	ZC3H12A	ENSCAFG00000003304	Transcript	ENSCAFT00000005288	protein_coding	1533	1348	450	T/A	Acg/Gcg	rs850600388	VGNC	-	tolerated(0.67)
15	4979824	T	C	missense_variant	MODERATE	ZC3H12A	ENSCAFG00000003304	Transcript	ENSCAFT00000005288	protein_coding	262	77	26	D/G	gAc/gGc	rs851221208	VGNC	-	deleterious(0.03)
15	5952674	C	T	missense_variant	MODERATE	SH3D21	ENSCAFG00000003388	Transcript	ENSCAFT00000038424	protein_coding	275	275	92	R/Q	cGg/cAg	rs851952832	VGNC	-	tolerated(0.23)
15	5952674	C	T	missense_variant	MODERATE	SH3D21	ENSCAFG00000003388	Transcript	ENSCAFT00000050067	protein_coding	605	605	202	R/Q	cGg/cAg	rs851952832	VGNC	-	tolerated(0.19)
15	5953072	T	C	missense_variant	MODERATE	SH3D21	ENSCAFG00000003388	Transcript	ENSCAFT00000038424	protein_coding	133	133	45	S/G	Agc/Ggc	rs851715412	VGNC	-	tolerated(0.25)
15	5953072	T	C	missense_variant	MODERATE	SH3D21	ENSCAFG00000003388	Transcript	ENSCAFT00000050067	protein_coding	463	463	155	S/G	Agc/Ggc	rs851715412	VGNC	-	tolerated(0.32)
15	6885157	G	A	missense_variant	MODERATE	-	ENSCAFG00000003595	Transcript	ENSCAFT00000005784	protein_coding	1696	1696	566	G/S	Ggt/Agt	rs851097047	-	-	tolerated(0.28)
15	6983954	C	A	missense_variant	MODERATE	ZMYM6	ENSCAFG00000003599	Transcript	ENSCAFT00000005791	protein_coding	884	884	295	T/N	aCc/aAc	rs852081250	VGNC	-	deleterious(0.01)
15	6983954	C	A	missense_variant	MODERATE	ZMYM6	ENSCAFG00000003599	Transcript	ENSCAFT00000043897	protein_coding	710	710	237	T/N	aCc/aAc	rs852081250	VGNC	-	deleterious(0.01)
15	6983954	C	A	missense_variant	MODERATE	ZMYM6	ENSCAFG00000003599	Transcript	ENSCAFT00000050199	protein_coding	958	884	295	T/N	aCc/aAc	rs852081250	VGNC	-	deleterious(0.01)
15	8390078	G	A	missense_variant	MODERATE	MYLK3	ENSCAFG00000003680	Transcript	ENSCAFT00000005915	protein_coding	1302	722	241	R/Q	cGa/cAa	-	VGNC	-	tolerated(0.27)
15	8394235	G	A	missense_variant	MODERATE	MYLK3	ENSCAFG00000003680	Transcript	ENSCAFT00000005915	protein_coding	2097	1517	506	R/Q	cGg/cAg	rs851763812	VGNC	-	tolerated(0.11)
15	8487823	A	T	missense_variant	MODERATE	SHCBP1	ENSCAFG00000003704	Transcript	ENSCAFT00000005958	protein_coding	1663	1602	534	E/D	gaA/gaT	rs851373371	VGNC	-	deleterious(0.04)
15	8658678	G	A	missense_variant	MODERATE	ZYG11B	ENSCAFG00000003713	Transcript	ENSCAFT00000005976	protein_coding	472	112	38	P/S	Cct/Tct	rs853028292	VGNC	-	tolerated(0.46)
15	13430338	A	G	missense_variant	MODERATE	STIL	ENSCAFG00000004031	Transcript	ENSCAFT00000006449	protein_coding	3633	3221	1074	Q/R	cAa/cGa	rs22397653	VGNC	-	tolerated(1)
15	13485500	A	G	missense_variant	MODERATE	PDZK1IP1	ENSCAFG00000004033	Transcript	ENSCAFT00000006459	protein_coding	309	202	68	I/V	Att/Gtt	rs22352356	VGNC	-	tolerated(1)
15	13485558	C	T	missense_variant	MODERATE	PDZK1IP1	ENSCAFG00000004033	Transcript	ENSCAFT00000006459	protein_coding	367	260	87	A/V	gCg/gTg	rs22352354	VGNC	-	tolerated(0.14)
15	14025234	T	C	missense_variant	MODERATE	FAAH	ENSCAFG00000004254	Transcript	ENSCAFT00000006827	protein_coding	2124	1324	442	S/G	Agc/Ggc	rs852139413	HGNC	HGNC:3553	tolerated(0.42)
15	14738633	C	T	missense_variant	MODERATE	CCDC17	ENSCAFG00000004490	Transcript	ENSCAFT00000007232	protein_coding	1064	1064	355	P/L	cCg/cTg	rs22417043	HGNC	HGNC:26574	tolerated(0.15)
15	14738954	C	T	missense_variant	MODERATE	CCDC17	ENSCAFG00000004490	Transcript	ENSCAFT00000007232	protein_coding	1214	1214	405	T/I	aCt/aTt	rs851396107	HGNC	HGNC:26574	tolerated(1)
15	15499511	C	G	missense_variant	MODERATE	PTCH2	ENSCAFG00000004694	Transcript	ENSCAFT00000007564	protein_coding	2052	2052	684	H/Q	caC/caG	rs851604591	VGNC	-	tolerated(0.43)
15	15518406	C	A	missense_variant	MODERATE	TCTEX1D4	ENSCAFG00000004701	Transcript	ENSCAFT00000007567	protein_coding	38	38	13	A/E	gCg/gAg	rs852996012	VGNC	-	tolerated_low_confidence(1)
15	15520735	C	T	missense_variant	MODERATE	PLK3	ENSCAFG00000004713	Transcript	ENSCAFT00000007621	protein_coding	1359	1195	399	G/S	Ggc/Agc	rs850933526	VGNC	-	tolerated(0.93)
15	15523370	C	T	missense_variant	MODERATE	PLK3	ENSCAFG00000004713	Transcript	ENSCAFT00000007621	protein_coding	451	287	96	S/N	aGc/aAc	rs22437346	VGNC	-	deleterious(0.01)
15	15591732	G	A	missense_variant	MODERATE	C1orf228	ENSCAFG00000004790	Transcript	ENSCAFT00000007706	protein_coding	975	827	276	P/L	cCg/cTg	rs851865654	HGNC	HGNC:34345	tolerated(0.53)
15	15615229	T	C	missense_variant	MODERATE	C1orf228	ENSCAFG00000004790	Transcript	ENSCAFT00000007706	protein_coding	597	449	150	Q/R	cAa/cGa	rs22420416	HGNC	HGNC:34345	tolerated(1)
15	16254754	G	A	missense_variant	MODERATE	SLC6A9	ENSCAFG00000004826	Transcript	ENSCAFT00000007773	protein_coding	702	331	111	G/S	Ggc/Agc	rs851446488	VGNC	-	deleterious(0.01)
15	16254754	G	A	missense_variant	MODERATE	SLC6A9	ENSCAFG00000004826	Transcript	ENSCAFT00000007777	protein_coding	628	628	210	G/S	Ggc/Agc	rs851446488	VGNC	-	deleterious(0.01)
15	16594712	C	T	missense_variant	MODERATE	PTPRF	ENSCAFG00000005069	Transcript	ENSCAFT00000008255	protein_coding	4879	4879	1627	G/S	Ggc/Agc	rs851411749	VGNC	-	tolerated(0.36)
15	16594712	C	T	missense_variant	MODERATE	PTPRF	ENSCAFG00000005069	Transcript	ENSCAFT00000008256	protein_coding	5189	4852	1618	G/S	Ggc/Agc	rs851411749	VGNC	-	tolerated(0.38)
15	16607330	G	T	missense_variant	MODERATE	PTPRF	ENSCAFG00000005069	Transcript	ENSCAFT00000008255	protein_coding	3550	3550	1184	P/T	Cca/Aca	rs853134327	VGNC	-	deleterious(0)
15	16607330	G	T	missense_variant	MODERATE	PTPRF	ENSCAFG00000005069	Transcript	ENSCAFT00000008256	protein_coding	3860	3523	1175	P/T	Cca/Aca	rs853134327	VGNC	-	deleterious(0)
15	17724704	T	C	missense_variant	MODERATE	TEP1	ENSCAFG00000005404	Transcript	ENSCAFT00000008693	protein_coding	5593	5569	1857	T/A	Acc/Gcc	rs852125943	VGNC	-	tolerated(1)
15	18561351	C	G	missense_variant	MODERATE	SALL2	ENSCAFG00000005676	Transcript	ENSCAFT00000049222	protein_coding	259	127	43	A/P	Gcc/Ccc	-	HGNC	HGNC:10526	deleterious_low_confidence(0.01)
15	20406750	A	G	missense_variant	MODERATE	-	ENSCAFG00000005722	Transcript	ENSCAFT00000009222	protein_coding	136	136	46	C/R	Tgc/Cgc	-	-	-	tolerated(1)
15	20406844	G	T	missense_variant	MODERATE	-	ENSCAFG00000005722	Transcript	ENSCAFT00000009222	protein_coding	42	42	14	N/K	aaC/aaA	-	-	-	tolerated(1)
15	22961501	A	C	missense_variant	MODERATE	PTPRQ	ENSCAFG00000005801	Transcript	ENSCAFT00000009346	protein_coding	5410	5410	1804	K/Q	Aaa/Caa	rs852128155	VGNC	-	tolerated(0.14)
15	22961501	A	C	missense_variant	MODERATE	PTPRQ	ENSCAFG00000005801	Transcript	ENSCAFT00000009347	protein_coding	1639	1639	547	K/Q	Aaa/Caa	rs852128155	VGNC	-	tolerated(0.28)
15	24397784	A	C	missense_variant	MODERATE	METTL25	ENSCAFG00000005910	Transcript	ENSCAFT00000009540	protein_coding	490	490	164	K/Q	Aag/Cag	rs850971920	VGNC	-	tolerated(1)
15	24397784	A	C	missense_variant	MODERATE	METTL25	ENSCAFG00000005910	Transcript	ENSCAFT00000047195	protein_coding	1153	253	85	K/Q	Aag/Cag	rs850971920	VGNC	-	tolerated(1)
15	24820623	C	T	missense_variant	MODERATE	TMTC2	ENSCAFG00000005914	Transcript	ENSCAFT00000009546	protein_coding	1596	953	318	T/M	aCg/aTg	rs851128381	VGNC	-	deleterious(0.05)
15	33618582	A	G	missense_variant	MODERATE	-	ENSCAFG00000006166	Transcript	ENSCAFT00000009975	protein_coding	457	457	153	S/P	Tcc/Ccc	-	-	-	tolerated(1)
15	34358678	A	G	missense_variant	MODERATE	PLXNC1	ENSCAFG00000006200	Transcript	ENSCAFT00000010032	protein_coding	2485	2056	686	I/V	Att/Gtt	rs22406184	VGNC	-	tolerated(0.07)
15	34358678	A	G	missense_variant	MODERATE	PLXNC1	ENSCAFG00000006200	Transcript	ENSCAFT00000042860	protein_coding	22	22	8	I/V	Att/Gtt	rs22406184	VGNC	-	tolerated(0.09)
15	35750582	C	T	missense_variant	MODERATE	AMDHD1	ENSCAFG00000006406	Transcript	ENSCAFT00000010343	protein_coding	690	251	84	S/L	tCg/tTg	rs853185443	HGNC	HGNC:28577	tolerated(0.24)
15	39326308	A	C	missense_variant	MODERATE	-	ENSCAFG00000006734	Transcript	ENSCAFT00000010820	protein_coding	16	16	6	L/V	Tta/Gta	-	-	-	deleterious(0.03)
15	39656567	T	A	missense_variant	MODERATE	GAS2L3	ENSCAFG00000006883	Transcript	ENSCAFT00000011056	protein_coding	1002	979	327	L/M	Ttg/Atg	rs9069971	VGNC	-	tolerated(1)
15	39656567	T	A	missense_variant	MODERATE	GAS2L3	ENSCAFG00000006883	Transcript	ENSCAFT00000044125	protein_coding	979	979	327	L/M	Ttg/Atg	rs9069971	VGNC	-	tolerated(1)
15	40579705	T	A	missense_variant	MODERATE	MYBPC1	ENSCAFG00000007134	Transcript	ENSCAFT00000011495	protein_coding	3207	2891	964	V/E	gTa/gAa	-	VGNC	-	tolerated(1)
15	40579707	A	T	missense_variant,splice_region_variant	MODERATE	MYBPC1	ENSCAFG00000007134	Transcript	ENSCAFT00000011495	protein_coding	3209	2893	965	R/W	Agg/Tgg	-	VGNC	-	tolerated(1)
15	40759836	T	A	missense_variant	MODERATE	DRAM1	ENSCAFG00000007257	Transcript	ENSCAFT00000011632	protein_coding	1027	16	6	W/R	Tgg/Agg	rs852714188	VGNC	-	tolerated(0.35)
15	40759857	A	T	missense_variant	MODERATE	DRAM1	ENSCAFG00000007257	Transcript	ENSCAFT00000011632	protein_coding	1048	37	13	N/Y	Aac/Tac	rs851534289	VGNC	-	tolerated(0.13)
15	40759858	A	T	missense_variant	MODERATE	DRAM1	ENSCAFG00000007257	Transcript	ENSCAFT00000011632	protein_coding	1049	38	13	N/I	aAc/aTc	rs852091246	VGNC	-	tolerated(0.47)
15	44758575	A	C	missense_variant	MODERATE	SLC10A7	ENSCAFG00000007747	Transcript	ENSCAFT00000012383	protein_coding	1347	559	187	F/V	Ttc/Gtc	rs22414922	VGNC	-	tolerated(1)
15	48818156	C	T	missense_variant	MODERATE	LRBA	ENSCAFG00000007907	Transcript	ENSCAFT00000012691	protein_coding	2623	2623	875	D/N	Gat/Aat	rs8786646	VGNC	-	tolerated(0.19)
15	48818156	C	T	missense_variant	MODERATE	LRBA	ENSCAFG00000007907	Transcript	ENSCAFT00000049732	protein_coding	3054	2830	944	D/N	Gat/Aat	rs8786646	VGNC	-	tolerated(0.22)
15	48874169	C	G	missense_variant	MODERATE	LRBA	ENSCAFG00000007907	Transcript	ENSCAFT00000012691	protein_coding	1438	1438	480	V/L	Gtt/Ctt	rs852565051	VGNC	-	tolerated(1)
15	48874169	C	G	missense_variant	MODERATE	LRBA	ENSCAFG00000007907	Transcript	ENSCAFT00000049732	protein_coding	1869	1645	549	V/L	Gtt/Ctt	rs852565051	VGNC	-	tolerated(1)
15	49673084	T	C	missense_variant	MODERATE	-	ENSCAFG00000032283	Transcript	ENSCAFT00000046738	protein_coding	491	170	57	K/R	aAa/aGa	-	-	-	tolerated(1)
15	49673088	T	G	missense_variant	MODERATE	-	ENSCAFG00000032283	Transcript	ENSCAFT00000046738	protein_coding	487	166	56	N/H	Aac/Cac	-	-	-	tolerated(1)
15	50610640	T	C	missense_variant	MODERATE	TIGD4	ENSCAFG00000008168	Transcript	ENSCAFT00000012989	protein_coding	37	37	13	M/V	Atg/Gtg	rs852297787	VGNC	-	tolerated(1)
15	50793527	C	T	missense_variant	MODERATE	FHDC1	ENSCAFG00000008214	Transcript	ENSCAFT00000013051	protein_coding	696	559	187	P/S	Cct/Tct	rs22436050	VGNC	-	tolerated(0.36)
15	52269393	C	G	missense_variant	MODERATE	FGG	ENSCAFG00000008440	Transcript	ENSCAFT00000013420	protein_coding	450	201	67	Q/H	caG/caC	rs850866304	HGNC	HGNC:3694	tolerated(0.08)
15	55384128	A	G	missense_variant	MODERATE	FAM198B	ENSCAFG00000032756	Transcript	ENSCAFT00000045012	protein_coding	441	403	135	S/P	Tcc/Ccc	-	VGNC	-	tolerated(0.31)
15	63661837	A	G	missense_variant	MODERATE	DDX60	ENSCAFG00000009003	Transcript	ENSCAFT00000014321	protein_coding	4883	4883	1628	F/S	tTt/tCt	rs853099461	HGNC	HGNC:25942	tolerated(0.12)
15	63661837	A	G	missense_variant	MODERATE	DDX60	ENSCAFG00000009003	Transcript	ENSCAFT00000044956	protein_coding	5248	4874	1625	F/S	tTt/tCt	rs853099461	HGNC	HGNC:25942	tolerated(0.12)
15	63688192	C	T	missense_variant	MODERATE	DDX60	ENSCAFG00000009003	Transcript	ENSCAFT00000014321	protein_coding	3452	3452	1151	R/Q	cGa/cAa	rs22384768	HGNC	HGNC:25942	tolerated(0.47)
15	63688192	C	T	missense_variant	MODERATE	DDX60	ENSCAFG00000009003	Transcript	ENSCAFT00000044956	protein_coding	3817	3443	1148	R/Q	cGa/cAa	rs22384768	HGNC	HGNC:25942	tolerated(0.47)
15	63710273	A	T	missense_variant	MODERATE	DDX60	ENSCAFG00000009003	Transcript	ENSCAFT00000014321	protein_coding	1709	1709	570	I/N	aTc/aAc	rs853028678	HGNC	HGNC:25942	tolerated(0.45)
15	63710273	A	T	missense_variant	MODERATE	DDX60	ENSCAFG00000009003	Transcript	ENSCAFT00000044956	protein_coding	2083	1709	570	I/N	aTc/aAc	rs853028678	HGNC	HGNC:25942	tolerated(0.45)
15	63723178	A	G	missense_variant	MODERATE	DDX60	ENSCAFG00000009003	Transcript	ENSCAFT00000014321	protein_coding	1030	1030	344	S/P	Tcc/Ccc	rs852474981	HGNC	HGNC:25942	deleterious(0.01)
15	63723178	A	G	missense_variant	MODERATE	DDX60	ENSCAFG00000009003	Transcript	ENSCAFT00000044956	protein_coding	1404	1030	344	S/P	Tcc/Ccc	rs852474981	HGNC	HGNC:25942	deleterious(0.01)
15	63951934	C	T	missense_variant	MODERATE	-	ENSCAFG00000031378	Transcript	ENSCAFT00000049906	protein_coding	70	70	24	A/T	Gct/Act	-	-	-	tolerated_low_confidence(0.17)
16	129948	C	T	missense_variant	MODERATE	PKD1L1	ENSCAFG00000014734	Transcript	ENSCAFT00000023399	protein_coding	542	542	181	A/V	gCg/gTg	rs850772760	VGNC	-	tolerated(1)
16	129948	C	T	missense_variant	MODERATE	PKD1L1	ENSCAFG00000014734	Transcript	ENSCAFT00000042831	protein_coding	1034	1034	345	A/V	gCg/gTg	rs850772760	VGNC	-	tolerated(1)
16	139772	A	G	missense_variant	MODERATE	PKD1L1	ENSCAFG00000014734	Transcript	ENSCAFT00000023399	protein_coding	1477	1477	493	I/V	Atc/Gtc	rs851756652	VGNC	-	tolerated(0.49)
16	139772	A	G	missense_variant	MODERATE	PKD1L1	ENSCAFG00000014734	Transcript	ENSCAFT00000042831	protein_coding	1969	1969	657	I/V	Atc/Gtc	rs851756652	VGNC	-	tolerated(0.49)
16	144355	A	G	missense_variant	MODERATE	PKD1L1	ENSCAFG00000014734	Transcript	ENSCAFT00000023399	protein_coding	1763	1763	588	H/R	cAc/cGc	rs853090816	VGNC	-	tolerated(0.1)
16	144355	A	G	missense_variant	MODERATE	PKD1L1	ENSCAFG00000014734	Transcript	ENSCAFT00000042831	protein_coding	2255	2255	752	H/R	cAc/cGc	rs853090816	VGNC	-	tolerated(0.15)
16	160563	A	G	missense_variant	MODERATE	PKD1L1	ENSCAFG00000014734	Transcript	ENSCAFT00000023399	protein_coding	3292	3292	1098	I/V	Ata/Gta	rs852155337	VGNC	-	tolerated(0.68)
16	160563	A	G	missense_variant	MODERATE	PKD1L1	ENSCAFG00000014734	Transcript	ENSCAFT00000042831	protein_coding	3826	3826	1276	I/V	Ata/Gta	rs852155337	VGNC	-	tolerated(0.67)
16	162056	A	G	missense_variant	MODERATE	PKD1L1	ENSCAFG00000014734	Transcript	ENSCAFT00000023399	protein_coding	3584	3584	1195	Q/R	cAa/cGa	rs852474851	VGNC	-	tolerated(0.95)
16	162056	A	G	missense_variant	MODERATE	PKD1L1	ENSCAFG00000014734	Transcript	ENSCAFT00000042831	protein_coding	4148	4148	1383	Q/R	cAa/cGa	rs852474851	VGNC	-	tolerated(0.86)
16	163882	G	T	missense_variant	MODERATE	PKD1L1	ENSCAFG00000014734	Transcript	ENSCAFT00000023399	protein_coding	3706	3706	1236	G/C	Ggc/Tgc	rs8861525	VGNC	-	tolerated(0.07)
16	163882	G	T	missense_variant	MODERATE	PKD1L1	ENSCAFG00000014734	Transcript	ENSCAFT00000042831	protein_coding	4270	4270	1424	G/C	Ggc/Tgc	rs8861525	VGNC	-	tolerated(0.07)
16	170531	C	T	missense_variant	MODERATE	PKD1L1	ENSCAFG00000014734	Transcript	ENSCAFT00000023399	protein_coding	4540	4540	1514	H/Y	Cac/Tac	rs851968336	VGNC	-	deleterious(0)
16	170531	C	T	missense_variant	MODERATE	PKD1L1	ENSCAFG00000014734	Transcript	ENSCAFT00000042831	protein_coding	5104	5104	1702	H/Y	Cac/Tac	rs851968336	VGNC	-	deleterious(0)
16	176009	C	T	missense_variant	MODERATE	PKD1L1	ENSCAFG00000014734	Transcript	ENSCAFT00000023399	protein_coding	5381	5381	1794	A/V	gCg/gTg	rs852297280	VGNC	-	tolerated(0.49)
16	176009	C	T	missense_variant	MODERATE	PKD1L1	ENSCAFG00000014734	Transcript	ENSCAFT00000042831	protein_coding	5942	5942	1981	A/V	gCg/gTg	rs852297280	VGNC	-	tolerated(0.88)
16	356796	C	T	missense_variant	MODERATE	TNS3	ENSCAFG00000012301	Transcript	ENSCAFT00000019533	protein_coding	563	563	188	T/I	aCc/aTc	rs850767582	HGNC	HGNC:21616	tolerated(1)
16	415809	A	C	missense_variant	MODERATE	TNS3	ENSCAFG00000012301	Transcript	ENSCAFT00000019533	protein_coding	2903	2903	968	Q/P	cAg/cCg	rs850666321	HGNC	HGNC:21616	tolerated(1)
16	1021988	A	C	missense_variant	MODERATE	IGFBP3	ENSCAFG00000012294	Transcript	ENSCAFT00000019522	protein_coding	764	17	6	H/P	cAc/cCc	-	VGNC	-	tolerated_low_confidence(0.19)
16	1022296	A	C	missense_variant	MODERATE	IGFBP3	ENSCAFG00000012294	Transcript	ENSCAFT00000019522	protein_coding	1072	325	109	M/L	Atg/Ctg	-	VGNC	-	tolerated(1)
16	6125657	C	T	missense_variant	MODERATE	-	ENSCAFG00000003530	Transcript	ENSCAFT00000005670	protein_coding	2861	2065	689	R/C	Cgc/Tgc	rs22487848	-	-	tolerated(0.14)
16	6126938	G	A	missense_variant	MODERATE	-	ENSCAFG00000003530	Transcript	ENSCAFT00000005670	protein_coding	3243	2447	816	G/D	gGc/gAc	rs22529951	-	-	tolerated(0.6)
16	6306716	C	T	missense_variant	MODERATE	ZYX	ENSCAFG00000003615	Transcript	ENSCAFT00000005812	protein_coding	1184	1184	395	G/E	gGa/gAa	rs22511022	HGNC	HGNC:13200	tolerated(0.26)
16	6337576	G	A	missense_variant	MODERATE	FAM131B	ENSCAFG00000003616	Transcript	ENSCAFT00000039464	protein_coding	1394	286	96	A/T	Gcc/Acc	rs851627576	VGNC	-	tolerated(0.52)
16	6337576	G	A	missense_variant	MODERATE	FAM131B	ENSCAFG00000003616	Transcript	ENSCAFT00000039469	protein_coding	1394	466	156	A/T	Gcc/Acc	rs851627576	VGNC	-	tolerated_low_confidence(0.14)
16	6340455	G	T	missense_variant	MODERATE	FAM131B	ENSCAFG00000003616	Transcript	ENSCAFT00000039469	protein_coding	2261	1333	445	A/S	Gcg/Tcg	rs853102916	VGNC	-	tolerated_low_confidence(0.36)
16	6340474	T	C	missense_variant	MODERATE	FAM131B	ENSCAFG00000003616	Transcript	ENSCAFT00000039469	protein_coding	2280	1352	451	L/P	cTg/cCg	rs851321601	VGNC	-	-
16	6369930	C	T	missense_variant	MODERATE	CLCN1	ENSCAFG00000003619	Transcript	ENSCAFT00000020333	protein_coding	402	311	104	R/H	cGc/cAc	rs22496261	VGNC	-	tolerated(0.59)
16	6380889	C	G	missense_variant	MODERATE	CASP2	ENSCAFG00000003623	Transcript	ENSCAFT00000005840	protein_coding	1174	1155	385	E/D	gaG/gaC	rs852605090	VGNC	-	tolerated(0.33)
16	6380889	C	G	missense_variant	MODERATE	CASP2	ENSCAFG00000003623	Transcript	ENSCAFT00000005851	protein_coding	1319	1248	416	E/D	gaG/gaC	rs852605090	VGNC	-	tolerated(0.28)
16	6635220	G	T	missense_variant,splice_region_variant	MODERATE	KEL	ENSCAFG00000003658	Transcript	ENSCAFT00000045414	protein_coding	1166	1166	389	R/M	aGg/aTg	rs22477610	VGNC	-	deleterious(0.04)
16	6642992	G	A	missense_variant	MODERATE	KEL	ENSCAFG00000003658	Transcript	ENSCAFT00000005878	protein_coding	1508	1490	497	R/Q	cGa/cAa	-	VGNC	-	tolerated(0.39)
16	6642992	G	A	missense_variant	MODERATE	KEL	ENSCAFG00000003658	Transcript	ENSCAFT00000047295	protein_coding	1460	1442	481	R/Q	cGa/cAa	-	VGNC	-	tolerated(0.43)
16	6766105	T	C	missense_variant	MODERATE	-	ENSCAFG00000014478	Transcript	ENSCAFT00000023000	protein_coding	949	949	317	I/V	Atc/Gtc	rs852305422	-	-	tolerated(0.11)
16	6766105	T	C	missense_variant	MODERATE	-	ENSCAFG00000014478	Transcript	ENSCAFT00000038795	protein_coding	823	805	269	I/V	Atc/Gtc	rs852305422	-	-	tolerated(0.1)
16	8874801	C	T	missense_variant	MODERATE	TBXAS1	ENSCAFG00000004011	Transcript	ENSCAFT00000006437	protein_coding	1463	1271	424	R/H	cGc/cAc	rs852028127	VGNC	-	tolerated(0.6)
16	9647194	A	T	missense_variant	MODERATE	ZC3HAV1	ENSCAFG00000004102	Transcript	ENSCAFT00000006568	protein_coding	2704	2704	902	I/L	Ata/Tta	rs851445728	VGNC	-	tolerated(1)
16	9647194	A	T	missense_variant	MODERATE	ZC3HAV1	ENSCAFG00000004102	Transcript	ENSCAFT00000045776	protein_coding	2398	2398	800	I/L	Ata/Tta	rs851445728	VGNC	-	tolerated(1)
16	12997206	T	C	missense_variant	MODERATE	-	ENSCAFG00000003181	Transcript	ENSCAFT00000005117	protein_coding	347	215	72	V/A	gTg/gCg	rs22467847	-	-	tolerated_low_confidence(0.42)
16	14174532	G	A	missense_variant	MODERATE	ZNF425	ENSCAFG00000029606	Transcript	ENSCAFT00000044887	protein_coding	505	505	169	P/S	Ccc/Tcc	rs22469811	VGNC	-	deleterious(0.05)
16	14495131	G	A	missense_variant	MODERATE	KRBA1	ENSCAFG00000004450	Transcript	ENSCAFT00000045150	protein_coding	19	19	7	V/M	Gtg/Atg	rs22499028	VGNC	-	tolerated(0.15)
16	14500408	G	C	missense_variant	MODERATE	KRBA1	ENSCAFG00000004450	Transcript	ENSCAFT00000007177	protein_coding	920	920	307	G/A	gGg/gCg	rs851594337	VGNC	-	tolerated(0.09)
16	14500408	G	C	missense_variant	MODERATE	KRBA1	ENSCAFG00000004450	Transcript	ENSCAFT00000045150	protein_coding	1037	1037	346	G/A	gGg/gCg	rs851594337	VGNC	-	tolerated(0.09)
16	14637005	G	A	missense_variant	MODERATE	ZNF862	ENSCAFG00000004539	Transcript	ENSCAFT00000007313	protein_coding	3013	3013	1005	A/T	Gcc/Acc	rs851880613	HGNC	HGNC:34519	tolerated(0.19)
16	14637005	G	A	missense_variant	MODERATE	ZNF862	ENSCAFG00000004539	Transcript	ENSCAFT00000047110	protein_coding	3600	2941	981	A/T	Gcc/Acc	rs851880613	HGNC	HGNC:34519	tolerated(0.22)
16	14642164	G	A	missense_variant	MODERATE	-	ENSCAFG00000004543	Transcript	ENSCAFT00000007316	protein_coding	109	109	37	G/S	Ggc/Agc	rs22502111	-	-	tolerated_low_confidence(0.06)
16	14662348	A	G	missense_variant	MODERATE	-	ENSCAFG00000004548	Transcript	ENSCAFT00000007319	protein_coding	316	316	106	T/A	Aca/Gca	rs850910006	-	-	tolerated(0.91)
16	14662483	C	T	missense_variant	MODERATE	-	ENSCAFG00000004548	Transcript	ENSCAFT00000007319	protein_coding	451	451	151	P/S	Ccc/Tcc	rs22502128	-	-	tolerated(0.39)
16	14662672	A	G	missense_variant	MODERATE	-	ENSCAFG00000004548	Transcript	ENSCAFT00000007319	protein_coding	640	640	214	N/D	Aac/Gac	rs22502129	-	-	tolerated(1)
16	14663383	G	A	missense_variant	MODERATE	-	ENSCAFG00000004548	Transcript	ENSCAFT00000007319	protein_coding	1322	1322	441	G/D	gGc/gAc	rs853072265	-	-	deleterious_low_confidence(0.01)
16	14663524	C	T	missense_variant	MODERATE	-	ENSCAFG00000004548	Transcript	ENSCAFT00000007319	protein_coding	1463	1463	488	P/L	cCt/cTt	rs22491154	-	-	tolerated_low_confidence(0.5)
16	14671728	C	T	missense_variant	MODERATE	RARRES2	ENSCAFG00000004555	Transcript	ENSCAFT00000007329	protein_coding	421	421	141	A/T	Gca/Aca	rs851733402	VGNC	-	tolerated(0.11)
16	14673665	C	T	missense_variant	MODERATE	RARRES2	ENSCAFG00000004555	Transcript	ENSCAFT00000007329	protein_coding	161	161	54	R/K	aGa/aAa	rs22498279	VGNC	-	tolerated(0.62)
16	14819228	A	C	missense_variant	MODERATE	GIMAP7	ENSCAFG00000004576	Transcript	ENSCAFT00000007376	protein_coding	627	627	209	E/D	gaA/gaC	rs851077650	VGNC	-	deleterious(0.05)
16	14820129	T	C	missense_variant,splice_region_variant	MODERATE	GIMAP7	ENSCAFG00000004576	Transcript	ENSCAFT00000007376	protein_coding	875	875	292	V/A	gTc/gCc	rs22463666	VGNC	-	tolerated_low_confidence(0.07)
16	14849625	C	G	missense_variant	MODERATE	-	ENSCAFG00000024858	Transcript	ENSCAFT00000038426	protein_coding	216	216	72	W/C	tgG/tgC	rs852132775	-	-	tolerated(0.08)
16	14852000	G	A	missense_variant	MODERATE	-	ENSCAFG00000024858	Transcript	ENSCAFT00000038426	protein_coding	148	148	50	P/S	Cca/Tca	rs22463747	-	-	tolerated(0.24)
16	14852051	T	C	missense_variant	MODERATE	-	ENSCAFG00000024858	Transcript	ENSCAFT00000038426	protein_coding	97	97	33	N/D	Aat/Gat	rs22463748	-	-	tolerated_low_confidence(0.46)
16	14852134	T	G	missense_variant	MODERATE	-	ENSCAFG00000024858	Transcript	ENSCAFT00000038426	protein_coding	14	14	5	N/T	aAc/aCc	rs22463749	-	-	-
16	14871554	C	G	missense_variant	MODERATE	GIMAP2	ENSCAFG00000032359	Transcript	ENSCAFT00000049299	protein_coding	1805	1001	334	T/R	aCa/aGa	rs851063183	VGNC	-	tolerated_low_confidence(1)
16	14894581	G	A	missense_variant	MODERATE	-	ENSCAFG00000024817	Transcript	ENSCAFT00000007384	protein_coding	250	250	84	V/M	Gtg/Atg	rs850831436	-	-	tolerated(0.1)
16	14895170	G	A	missense_variant	MODERATE	-	ENSCAFG00000024817	Transcript	ENSCAFT00000007384	protein_coding	839	839	280	S/N	aGt/aAt	rs22463843	-	-	tolerated(0.09)
16	14895239	C	T	missense_variant	MODERATE	-	ENSCAFG00000024817	Transcript	ENSCAFT00000007384	protein_coding	908	908	303	A/V	gCg/gTg	rs851616396	-	-	tolerated(0.24)
16	14923520	T	A	missense_variant	MODERATE	TMEM176B	ENSCAFG00000004585	Transcript	ENSCAFT00000007392	protein_coding	8	8	3	Q/L	cAa/cTa	-	VGNC	-	tolerated(0.07)
16	14923520	T	A	missense_variant	MODERATE	TMEM176B	ENSCAFG00000004585	Transcript	ENSCAFT00000048647	protein_coding	16	8	3	Q/L	cAa/cTa	-	VGNC	-	tolerated(0.07)
16	15100320	G	A	missense_variant	MODERATE	ASIC3	ENSCAFG00000004709	Transcript	ENSCAFT00000007583	protein_coding	217	217	73	E/K	Gag/Aag	rs851156998	VGNC	-	tolerated(0.21)
16	15129733	C	T	missense_variant	MODERATE	FASTK	ENSCAFG00000004739	Transcript	ENSCAFT00000007633	protein_coding	329	329	110	R/H	cGc/cAc	rs851774185	VGNC	-	tolerated(0.08)
16	15385276	C	G	missense_variant	MODERATE	WDR86	ENSCAFG00000004878	Transcript	ENSCAFT00000007854	protein_coding	958	958	320	G/R	Gga/Cga	rs851980655	VGNC	-	tolerated_low_confidence(0.67)
16	15385276	C	G	missense_variant	MODERATE	WDR86	ENSCAFG00000004878	Transcript	ENSCAFT00000048366	protein_coding	1069	894	298	L/F	ttG/ttC	rs851980655	VGNC	-	tolerated(1)
16	16002353	A	G	missense_variant	MODERATE	KMT2C	ENSCAFG00000004955	Transcript	ENSCAFT00000007959	protein_coding	7865	7822	2608	S/P	Tca/Cca	rs850984893	VGNC	-	-
16	16002353	A	G	missense_variant	MODERATE	KMT2C	ENSCAFG00000004955	Transcript	ENSCAFT00000046455	protein_coding	6803	6136	2046	S/P	Tca/Cca	rs850984893	VGNC	-	-
16	19239894	A	G	missense_variant	MODERATE	RNF32	ENSCAFG00000005116	Transcript	ENSCAFT00000008227	protein_coding	439	109	37	T/A	Aca/Gca	rs852519331	VGNC	-	tolerated(1)
16	20801116	A	C	missense_variant	MODERATE	ESYT2	ENSCAFG00000005228	Transcript	ENSCAFT00000008433	protein_coding	152	152	51	V/G	gTa/gGa	rs850901747	VGNC	-	tolerated(1)
16	21727589	C	T	missense_variant	MODERATE	PSD3	ENSCAFG00000005301	Transcript	ENSCAFT00000008557	protein_coding	1303	1303	435	G/R	Ggg/Agg	rs850736537	HGNC	HGNC:19093	tolerated_low_confidence(1)
16	23006545	A	G	missense_variant	MODERATE	CHRNA6	ENSCAFG00000005444	Transcript	ENSCAFT00000008765	protein_coding	1439	1207	403	K/E	Aag/Gag	rs852887240	VGNC	-	tolerated(1)
16	23006545	A	G	missense_variant	MODERATE	CHRNA6	ENSCAFG00000005444	Transcript	ENSCAFT00000008776	protein_coding	1022	910	304	K/E	Aag/Gag	rs852887240	VGNC	-	tolerated(1)
16	23487641	G	C	missense_variant	MODERATE	-	ENSCAFG00000005575	Transcript	ENSCAFT00000008984	protein_coding	904	404	135	S/T	aGc/aCc	rs852766769	-	-	tolerated(1)
16	23488512	G	C	missense_variant	MODERATE	-	ENSCAFG00000005575	Transcript	ENSCAFT00000008984	protein_coding	1104	604	202	E/Q	Gag/Cag	rs852591177	-	-	deleterious(0.02)
16	23663409	G	A	missense_variant	MODERATE	KAT6A	ENSCAFG00000005632	Transcript	ENSCAFT00000009115	protein_coding	1445	604	202	V/I	Gtt/Att	rs850530488	VGNC	-	-
16	24262531	G	C	missense_variant	MODERATE	SFRP1	ENSCAFG00000005737	Transcript	ENSCAFT00000009243	protein_coding	135	135	45	L/F	ttG/ttC	rs851953221	VGNC	-	tolerated(1)
16	24262545	A	C	missense_variant	MODERATE	SFRP1	ENSCAFG00000005737	Transcript	ENSCAFT00000009243	protein_coding	149	149	50	Q/P	cAg/cCg	rs851101650	VGNC	-	tolerated(1)
16	25319626	C	T	missense_variant	MODERATE	IDO2	ENSCAFG00000005748	Transcript	ENSCAFT00000009250	protein_coding	1357	1003	335	E/K	Gag/Aag	rs851459981	VGNC	-	tolerated(0.6)
16	26031216	G	C	missense_variant	MODERATE	-	ENSCAFG00000005828	Transcript	ENSCAFT00000009398	protein_coding	239	239	80	R/T	aGg/aCg	-	-	-	tolerated(1)
16	27029619	A	G	missense_variant	MODERATE	-	ENSCAFG00000029127	Transcript	ENSCAFT00000043882	protein_coding	808	808	270	C/R	Tgc/Cgc	-	-	-	-
16	27092531	T	C	missense_variant	MODERATE	LETM2	ENSCAFG00000006047	Transcript	ENSCAFT00000009770	protein_coding	751	751	251	T/A	Acc/Gcc	rs22494534	VGNC	-	tolerated(1)
16	27092531	T	C	missense_variant	MODERATE	LETM2	ENSCAFG00000006047	Transcript	ENSCAFT00000048718	protein_coding	751	751	251	T/A	Acc/Gcc	rs22494534	VGNC	-	tolerated(1)
16	27520403	A	G	missense_variant	MODERATE	RAB11FIP1	ENSCAFG00000006176	Transcript	ENSCAFT00000009990	protein_coding	1202	1202	401	Q/R	cAg/cGg	rs9190004	HGNC	HGNC:30265	tolerated(1)
16	27520403	A	G	missense_variant	MODERATE	RAB11FIP1	ENSCAFG00000006176	Transcript	ENSCAFT00000044766	protein_coding	971	971	324	Q/R	cAg/cGg	rs9190004	HGNC	HGNC:30265	tolerated(1)
16	27522386	C	T	missense_variant	MODERATE	RAB11FIP1	ENSCAFG00000006176	Transcript	ENSCAFT00000009990	protein_coding	2162	2162	721	T/I	aCa/aTa	rs850826551	HGNC	HGNC:30265	tolerated_low_confidence(0.17)
16	27522386	C	T	missense_variant	MODERATE	RAB11FIP1	ENSCAFG00000006176	Transcript	ENSCAFT00000044766	protein_coding	1931	1931	644	T/I	aCa/aTa	rs850826551	HGNC	HGNC:30265	tolerated(0.17)
16	27549729	C	T	missense_variant	MODERATE	ADGRA2	ENSCAFG00000006188	Transcript	ENSCAFT00000010009	protein_coding	3581	3581	1194	R/K	aGg/aAg	-	VGNC	-	tolerated(0.88)
16	27549729	C	T	missense_variant	MODERATE	ADGRA2	ENSCAFG00000006188	Transcript	ENSCAFT00000044415	protein_coding	3584	3584	1195	R/K	aGg/aAg	-	VGNC	-	tolerated(1)
16	27549765	A	C	missense_variant	MODERATE	ADGRA2	ENSCAFG00000006188	Transcript	ENSCAFT00000010009	protein_coding	3545	3545	1182	L/R	cTg/cGg	-	VGNC	-	tolerated(1)
16	27549765	A	C	missense_variant	MODERATE	ADGRA2	ENSCAFG00000006188	Transcript	ENSCAFT00000044415	protein_coding	3548	3548	1183	L/R	cTg/cGg	-	VGNC	-	tolerated(1)
16	27549787	T	C	missense_variant	MODERATE	ADGRA2	ENSCAFG00000006188	Transcript	ENSCAFT00000010009	protein_coding	3523	3523	1175	R/G	Agg/Ggg	-	VGNC	-	tolerated(0.66)
16	27549787	T	C	missense_variant	MODERATE	ADGRA2	ENSCAFG00000006188	Transcript	ENSCAFT00000044415	protein_coding	3526	3526	1176	R/G	Agg/Ggg	-	VGNC	-	tolerated(0.89)
16	27549821	A	C	missense_variant	MODERATE	ADGRA2	ENSCAFG00000006188	Transcript	ENSCAFT00000010009	protein_coding	3491	3491	1164	I/S	aTc/aGc	-	VGNC	-	tolerated(0.85)
16	27549821	A	C	missense_variant	MODERATE	ADGRA2	ENSCAFG00000006188	Transcript	ENSCAFT00000044415	protein_coding	3494	3494	1165	I/S	aTc/aGc	-	VGNC	-	tolerated(0.77)
16	27549828	A	G	missense_variant	MODERATE	ADGRA2	ENSCAFG00000006188	Transcript	ENSCAFT00000010009	protein_coding	3484	3484	1162	W/R	Tgg/Cgg	-	VGNC	-	tolerated(0.75)
16	27549828	A	G	missense_variant	MODERATE	ADGRA2	ENSCAFG00000006188	Transcript	ENSCAFT00000044415	protein_coding	3487	3487	1163	W/R	Tgg/Cgg	-	VGNC	-	tolerated(0.62)
16	31161738	G	C	missense_variant	MODERATE	TTI2	ENSCAFG00000006302	Transcript	ENSCAFT00000010214	protein_coding	486	367	123	V/L	Gta/Cta	rs851150523	VGNC	-	tolerated(1)
16	31165759	A	C	missense_variant	MODERATE	TTI2	ENSCAFG00000006302	Transcript	ENSCAFT00000010214	protein_coding	1213	1094	365	N/T	aAc/aCc	rs852476117	VGNC	-	tolerated(0.52)
16	31201462	A	G	missense_variant	MODERATE	FUT10	ENSCAFG00000006336	Transcript	ENSCAFT00000010244	protein_coding	470	199	67	T/A	Aca/Gca	rs22499506	VGNC	-	tolerated(0.84)
16	34057240	C	A	missense_variant	MODERATE	-	ENSCAFG00000006506	Transcript	ENSCAFT00000010508	protein_coding	781	410	137	R/M	aGg/aTg	-	-	-	tolerated(1)
16	34057274	C	G	missense_variant	MODERATE	-	ENSCAFG00000006506	Transcript	ENSCAFT00000010508	protein_coding	747	376	126	A/P	Gca/Cca	-	-	-	tolerated(1)
16	34057288	G	A	missense_variant	MODERATE	-	ENSCAFG00000006506	Transcript	ENSCAFT00000010508	protein_coding	733	362	121	T/I	aCa/aTa	-	-	-	tolerated(0.61)
16	34813258	T	C	missense_variant	MODERATE	DUSP4	ENSCAFG00000030240	Transcript	ENSCAFT00000042883	protein_coding	1618	823	275	C/R	Tgc/Cgc	rs851271856	HGNC	HGNC:3070	tolerated(1)
16	35579815	T	G	missense_variant	MODERATE	MFHAS1	ENSCAFG00000006686	Transcript	ENSCAFT00000010765	protein_coding	229	229	77	C/G	Tgc/Ggc	-	HGNC	HGNC:16982	tolerated(0.51)
16	35581864	C	G	missense_variant	MODERATE	MFHAS1	ENSCAFG00000006686	Transcript	ENSCAFT00000010765	protein_coding	2278	2278	760	L/V	Ctg/Gtg	rs851499763	HGNC	HGNC:16982	tolerated(0.45)
16	35581864	C	G	missense_variant	MODERATE	MFHAS1	ENSCAFG00000006686	Transcript	ENSCAFT00000049478	protein_coding	2472	1543	515	L/V	Ctg/Gtg	rs851499763	HGNC	HGNC:16982	tolerated(0.33)
16	36475478	A	T	missense_variant	MODERATE	KIAA1456	ENSCAFG00000006759	Transcript	ENSCAFT00000010886	protein_coding	1087	1087	363	N/Y	Aat/Tat	rs853067246	VGNC	-	tolerated(0.09)
16	36927355	C	A	missense_variant	MODERATE	DLC1	ENSCAFG00000006766	Transcript	ENSCAFT00000010911	protein_coding	599	599	200	R/I	aGa/aTa	rs852639516	VGNC	-	tolerated_low_confidence(0.84)
16	36995138	G	T	missense_variant	MODERATE	-	ENSCAFG00000006778	Transcript	ENSCAFT00000010912	protein_coding	570	174	58	K/N	aaG/aaT	rs851240720	-	-	tolerated(0.8)
16	36995412	G	A	missense_variant	MODERATE	-	ENSCAFG00000006778	Transcript	ENSCAFT00000010912	protein_coding	844	448	150	D/N	Gat/Aat	rs850786038	-	-	tolerated(0.06)
16	36995554	G	A	missense_variant	MODERATE	-	ENSCAFG00000006778	Transcript	ENSCAFT00000010912	protein_coding	986	590	197	R/Q	cGa/cAa	rs853151353	-	-	tolerated(1)
16	39070696	G	A	missense_variant	MODERATE	TUSC3	ENSCAFG00000006815	Transcript	ENSCAFT00000010967	protein_coding	879	879	293	M/I	atG/atA	-	HGNC	HGNC:30242	tolerated(0.29)
16	39466183	C	G	missense_variant	MODERATE	MSR1	ENSCAFG00000006830	Transcript	ENSCAFT00000010988	protein_coding	1037	1037	346	G/A	gGg/gCg	rs852183016	VGNC	-	deleterious(0)
16	39466183	C	G	missense_variant	MODERATE	MSR1	ENSCAFG00000006830	Transcript	ENSCAFT00000010990	protein_coding	1251	1025	342	G/A	gGg/gCg	rs852183016	VGNC	-	deleterious(0)
16	39494018	G	A	missense_variant	MODERATE	MSR1	ENSCAFG00000006830	Transcript	ENSCAFT00000010988	protein_coding	548	548	183	S/L	tCg/tTg	rs850870781	VGNC	-	deleterious(0)
16	39494018	G	A	missense_variant	MODERATE	MSR1	ENSCAFG00000006830	Transcript	ENSCAFT00000010990	protein_coding	762	536	179	S/L	tCg/tTg	rs850870781	VGNC	-	deleterious(0)
16	39494183	C	T	missense_variant	MODERATE	MSR1	ENSCAFG00000006830	Transcript	ENSCAFT00000010988	protein_coding	383	383	128	R/K	aGa/aAa	rs851393762	VGNC	-	tolerated(0.3)
16	39494183	C	T	missense_variant	MODERATE	MSR1	ENSCAFG00000006830	Transcript	ENSCAFT00000010990	protein_coding	597	371	124	R/K	aGa/aAa	rs851393762	VGNC	-	tolerated(0.17)
16	40505959	T	C	missense_variant	MODERATE	-	ENSCAFG00000006873	Transcript	ENSCAFT00000011052	protein_coding	8	8	3	L/P	cTa/cCa	-	-	-	deleterious(0.01)
16	44213381	C	G	missense_variant	MODERATE	FAT1	ENSCAFG00000007273	Transcript	ENSCAFT00000011726	protein_coding	9436	8487	2829	I/M	atC/atG	rs852215015	VGNC	-	-
16	44558672	G	A	missense_variant	MODERATE	FAM149A	ENSCAFG00000007402	Transcript	ENSCAFT00000038160	protein_coding	1447	1250	417	T/I	aCt/aTt	rs852588006	VGNC	-	tolerated(0.09)
16	44566944	C	T	missense_variant	MODERATE	FAM149A	ENSCAFG00000007402	Transcript	ENSCAFT00000038160	protein_coding	529	332	111	G/E	gGg/gAg	rs850900919	VGNC	-	tolerated(0.07)
16	45194408	C	A	missense_variant	MODERATE	C4orf47	ENSCAFG00000023845	Transcript	ENSCAFT00000036895	protein_coding	868	787	263	A/S	Gca/Tca	rs852368190	HGNC	HGNC:34346	tolerated(0.8)
16	45203306	G	A	missense_variant,splice_region_variant	MODERATE	C4orf47	ENSCAFG00000023845	Transcript	ENSCAFT00000036895	protein_coding	401	320	107	P/L	cCa/cTa	rs851874013	HGNC	HGNC:34346	tolerated(0.38)
16	45215021	C	G	missense_variant	MODERATE	UFSP2	ENSCAFG00000007558	Transcript	ENSCAFT00000012105	protein_coding	200	195	65	I/M	atC/atG	rs8905733	HGNC	HGNC:25640	tolerated(0.19)
16	45457123	G	A	missense_variant	MODERATE	SLC25A4	ENSCAFG00000007596	Transcript	ENSCAFT00000012152	protein_coding	73	73	25	P/S	Ccc/Tcc	rs22486438	HGNC	HGNC:10990	tolerated(0.09)
16	45457191	C	T	missense_variant	MODERATE	SLC25A4	ENSCAFG00000007596	Transcript	ENSCAFT00000012152	protein_coding	5	5	2	C/Y	tGc/tAc	rs22456985	HGNC	HGNC:10990	tolerated_low_confidence(0.83)
16	45827845	G	A	missense_variant	MODERATE	CENPU	ENSCAFG00000007735	Transcript	ENSCAFT00000012373	protein_coding	227	226	76	E/K	Gag/Aag	rs851009675	VGNC	-	deleterious(0.03)
16	47504785	G	C	missense_variant	MODERATE	TENM3	ENSCAFG00000008123	Transcript	ENSCAFT00000013138	protein_coding	2570	2570	857	T/S	aCt/aGt	rs852037861	VGNC	-	tolerated(0.43)
16	47504785	G	C	missense_variant	MODERATE	TENM3	ENSCAFG00000008123	Transcript	ENSCAFT00000045575	protein_coding	2065	1760	587	T/S	aCt/aGt	rs852037861	VGNC	-	tolerated(0.5)
16	47504978	C	T	missense_variant	MODERATE	TENM3	ENSCAFG00000008123	Transcript	ENSCAFT00000013138	protein_coding	2377	2377	793	V/I	Gtt/Att	rs851013177	VGNC	-	tolerated(0.37)
16	47504978	C	T	missense_variant	MODERATE	TENM3	ENSCAFG00000008123	Transcript	ENSCAFT00000045575	protein_coding	1872	1567	523	V/I	Gtt/Att	rs851013177	VGNC	-	tolerated(0.5)
16	52861949	G	A	missense_variant	MODERATE	-	ENSCAFG00000005921	Transcript	ENSCAFT00000009551	protein_coding	253	253	85	G/S	Ggt/Agt	-	-	-	tolerated(1)
16	53377156	T	C	missense_variant	MODERATE	WDR17	ENSCAFG00000008450	Transcript	ENSCAFT00000013441	protein_coding	3667	3667	1223	M/V	Atg/Gtg	rs852980218	VGNC	-	tolerated(0.57)
16	53377156	T	C	missense_variant	MODERATE	WDR17	ENSCAFG00000008450	Transcript	ENSCAFT00000038253	protein_coding	3798	3634	1212	M/V	Atg/Gtg	rs852980218	VGNC	-	tolerated(0.45)
16	53379268	T	C	missense_variant	MODERATE	WDR17	ENSCAFG00000008450	Transcript	ENSCAFT00000013441	protein_coding	3511	3511	1171	T/A	Aca/Gca	rs22482805	VGNC	-	tolerated(1)
16	53379268	T	C	missense_variant	MODERATE	WDR17	ENSCAFG00000008450	Transcript	ENSCAFT00000038253	protein_coding	3645	3481	1161	T/A	Aca/Gca	rs22482805	VGNC	-	tolerated(1)
17	4470059	G	A	missense_variant	MODERATE	-	ENSCAFG00000028873	Transcript	ENSCAFT00000046218	protein_coding	395	320	107	A/V	gCc/gTc	rs850803644	-	-	tolerated(0.19)
17	4476739	T	C	missense_variant	MODERATE	-	ENSCAFG00000028873	Transcript	ENSCAFT00000046218	protein_coding	145	70	24	I/V	Atc/Gtc	rs22576398	-	-	tolerated(0.76)
17	11329807	C	T	missense_variant	MODERATE	NBAS	ENSCAFG00000003657	Transcript	ENSCAFT00000005890	protein_coding	1177	1177	393	V/I	Gta/Ata	rs851702705	HGNC	HGNC:15625	tolerated(0.37)
17	11329807	C	T	missense_variant	MODERATE	NBAS	ENSCAFG00000003657	Transcript	ENSCAFT00000005893	protein_coding	1713	1273	425	V/I	Gta/Ata	rs851702705	HGNC	HGNC:15625	tolerated(0.33)
17	13230843	T	C	missense_variant	MODERATE	GEN1	ENSCAFG00000003748	Transcript	ENSCAFT00000006025	protein_coding	1675	1633	545	Y/H	Tac/Cac	rs852797587	VGNC	-	tolerated(0.58)
17	13231041	A	G	missense_variant	MODERATE	GEN1	ENSCAFG00000003748	Transcript	ENSCAFT00000006025	protein_coding	1873	1831	611	S/G	Agt/Ggt	rs852501492	VGNC	-	tolerated(1)
17	13231125	A	G	missense_variant	MODERATE	GEN1	ENSCAFG00000003748	Transcript	ENSCAFT00000006025	protein_coding	1957	1915	639	T/A	Acc/Gcc	rs851707807	VGNC	-	tolerated(0.11)
17	13231278	G	C	missense_variant	MODERATE	GEN1	ENSCAFG00000003748	Transcript	ENSCAFT00000006025	protein_coding	2110	2068	690	A/P	Gca/Cca	rs851101415	VGNC	-	tolerated(1)
17	15726286	C	G	missense_variant	MODERATE	LDAH	ENSCAFG00000003855	Transcript	ENSCAFT00000006199	protein_coding	17	15	5	M/I	atG/atC	rs22532574	VGNC	-	tolerated(0.85)
17	18236968	A	G	missense_variant	MODERATE	KLHL29	ENSCAFG00000003916	Transcript	ENSCAFT00000006294	protein_coding	1902	1537	513	T/A	Acg/Gcg	rs852897389	VGNC	-	tolerated(0.96)
17	18236968	A	G	missense_variant	MODERATE	KLHL29	ENSCAFG00000003916	Transcript	ENSCAFT00000038108	protein_coding	1902	1582	528	T/A	Acg/Gcg	rs852897389	VGNC	-	tolerated(1)
17	18283312	C	T	missense_variant	MODERATE	ATAD2B	ENSCAFG00000003926	Transcript	ENSCAFT00000006311	protein_coding	3682	3682	1228	G/R	Gga/Aga	rs851877289	VGNC	-	deleterious(0.04)
17	18283312	C	T	missense_variant	MODERATE	ATAD2B	ENSCAFG00000003926	Transcript	ENSCAFT00000043993	protein_coding	3439	3169	1057	G/R	Gga/Aga	rs851877289	VGNC	-	tolerated(0.08)
17	18560365	C	T	missense_variant	MODERATE	TP53I3	ENSCAFG00000003963	Transcript	ENSCAFT00000006366	protein_coding	1186	874	292	E/K	Gag/Aag	rs852681613	VGNC	-	tolerated(0.68)
17	19231922	A	G	missense_variant	MODERATE	ADCY3	ENSCAFG00000004090	Transcript	ENSCAFT00000006552	protein_coding	22	22	8	S/P	Tcc/Ccc	rs851220215	VGNC	-	deleterious_low_confidence(0)
17	19231922	A	G	missense_variant	MODERATE	ADCY3	ENSCAFG00000004090	Transcript	ENSCAFT00000046300	protein_coding	277	22	8	S/P	Tcc/Ccc	rs851220215	VGNC	-	deleterious_low_confidence(0)
17	19431850	G	C	missense_variant	MODERATE	POMC	ENSCAFG00000004149	Transcript	ENSCAFT00000006656	protein_coding	633	532	178	R/G	Cgg/Ggg	rs852665700	VGNC	-	tolerated(0.58)
17	19431861	T	C	missense_variant	MODERATE	POMC	ENSCAFG00000004149	Transcript	ENSCAFT00000006656	protein_coding	622	521	174	K/R	aAg/aGg	rs851770148	VGNC	-	tolerated(1)
17	19629954	C	A	missense_variant	MODERATE	DTNB	ENSCAFG00000004223	Transcript	ENSCAFT00000006790	protein_coding	2290	2290	764	V/F	Gtc/Ttc	rs850823480	HGNC	HGNC:3058	tolerated(0.08)
17	19629954	C	A	missense_variant	MODERATE	DTNB	ENSCAFG00000004223	Transcript	ENSCAFT00000006795	protein_coding	985	985	329	V/F	Gtc/Ttc	rs850823480	HGNC	HGNC:3058	tolerated(0.25)
17	19629954	C	A	missense_variant	MODERATE	DTNB	ENSCAFG00000004223	Transcript	ENSCAFT00000047808	protein_coding	2311	1642	548	V/F	Gtc/Ttc	rs850823480	HGNC	HGNC:3058	tolerated(0.23)
17	20304053	T	C	missense_variant	MODERATE	GAREM2	ENSCAFG00000004251	Transcript	ENSCAFT00000006819	protein_coding	2411	2096	699	F/S	tTc/tCc	rs851094724	VGNC	-	tolerated(0.5)
17	21063926	T	A	missense_variant	MODERATE	AGBL5	ENSCAFG00000004537	Transcript	ENSCAFT00000007430	protein_coding	2477	2432	811	I/K	aTa/aAa	rs851602005	VGNC	-	deleterious_low_confidence(0.04)
17	21106669	C	G	missense_variant	MODERATE	-	ENSCAFG00000004676	Transcript	ENSCAFT00000007518	protein_coding	1026	341	114	G/A	gGg/gCg	-	-	-	deleterious_low_confidence(0.02)
17	21113927	G	C	missense_variant	MODERATE	ABHD1	ENSCAFG00000004678	Transcript	ENSCAFT00000036126	protein_coding	269	219	73	Q/H	caG/caC	rs852275116	VGNC	-	tolerated(1)
17	21203756	G	C	missense_variant	MODERATE	CAD	ENSCAFG00000004767	Transcript	ENSCAFT00000007712	protein_coding	980	980	327	S/T	aGc/aCc	rs851215982	HGNC	HGNC:1424	tolerated(0.63)
17	21203756	G	C	missense_variant	MODERATE	CAD	ENSCAFG00000004767	Transcript	ENSCAFT00000049604	protein_coding	898	884	295	S/T	aGc/aCc	rs851215982	HGNC	HGNC:1424	tolerated(0.63)
17	21388673	A	G	missense_variant	MODERATE	KRTCAP3	ENSCAFG00000004874	Transcript	ENSCAFT00000007848	protein_coding	446	446	149	Q/R	cAg/cGg	rs851982044	VGNC	-	tolerated(0.37)
17	21487851	C	T	missense_variant	MODERATE	-	ENSCAFG00000023355	Transcript	ENSCAFT00000035869	protein_coding	764	764	255	S/F	tCt/tTt	-	-	-	tolerated(0.06)
17	21491787	G	C	missense_variant	MODERATE	-	ENSCAFG00000023355	Transcript	ENSCAFT00000035869	protein_coding	4700	4700	1567	C/S	tGt/tCt	rs852622350	-	-	tolerated(1)
17	21519336	C	T	missense_variant	MODERATE	-	ENSCAFG00000014496	Transcript	ENSCAFT00000023038	protein_coding	101	101	34	P/L	cCg/cTg	rs852199168	-	-	tolerated_low_confidence(0.14)
17	21558218	A	G	missense_variant	MODERATE	-	ENSCAFG00000005160	Transcript	ENSCAFT00000008329	protein_coding	943	943	315	M/V	Atg/Gtg	-	-	-	deleterious(0.04)
17	21580333	G	T	missense_variant	MODERATE	MRPL33	ENSCAFG00000005180	Transcript	ENSCAFT00000043341	protein_coding	121	121	41	A/S	Gcg/Tcg	rs850677052	EntrezGene	-	tolerated_low_confidence(0.66)
17	23944349	C	A	missense_variant	MODERATE	LBH	ENSCAFG00000005309	Transcript	ENSCAFT00000008549	protein_coding	19	19	7	L/I	Ctt/Att	rs851466655	HGNC	HGNC:29532	tolerated_low_confidence(1)
17	24936083	G	T	missense_variant	MODERATE	XDH	ENSCAFG00000005609	Transcript	ENSCAFT00000009127	protein_coding	1159	1159	387	L/M	Ctg/Atg	rs22582424	VGNC	-	deleterious(0.01)
17	24936083	G	T	missense_variant	MODERATE	XDH	ENSCAFG00000005609	Transcript	ENSCAFT00000047701	protein_coding	1117	1117	373	L/M	Ctg/Atg	rs22582424	VGNC	-	deleterious(0.01)
17	24950118	A	C	missense_variant	MODERATE	XDH	ENSCAFG00000005609	Transcript	ENSCAFT00000009127	protein_coding	217	217	73	F/V	Ttt/Gtt	rs852653469	VGNC	-	tolerated(0.07)
17	24950118	A	C	missense_variant	MODERATE	XDH	ENSCAFG00000005609	Transcript	ENSCAFT00000047701	protein_coding	202	202	68	F/V	Ttt/Gtt	rs852653469	VGNC	-	tolerated(0.06)
17	25587308	G	C	missense_variant	MODERATE	-	ENSCAFG00000005757	Transcript	ENSCAFT00000009279	protein_coding	103	103	35	H/D	Cat/Gat	-	-	-	tolerated(1)
17	25862023	G	A	missense_variant	MODERATE	-	ENSCAFG00000005816	Transcript	ENSCAFT00000009391	protein_coding	386	158	53	S/N	aGt/aAt	rs850802137	-	-	tolerated(0.61)
17	27150835	A	G	missense_variant	MODERATE	-	ENSCAFG00000005880	Transcript	ENSCAFT00000009476	protein_coding	257	257	86	M/T	aTg/aCg	rs851877257	-	-	tolerated(1)
17	27151055	A	G	missense_variant	MODERATE	-	ENSCAFG00000005880	Transcript	ENSCAFT00000009476	protein_coding	37	37	13	W/R	Tgg/Cgg	rs851276473	-	-	tolerated(1)
17	29372589	G	T	missense_variant	MODERATE	-	ENSCAFG00000013592	Transcript	ENSCAFT00000021541	protein_coding	235	235	79	Q/K	Cag/Aag	-	-	-	tolerated(1)
17	29372601	T	G	missense_variant	MODERATE	-	ENSCAFG00000013592	Transcript	ENSCAFT00000021541	protein_coding	223	223	75	I/L	Att/Ctt	-	-	-	tolerated(1)
17	29372628	T	C	missense_variant	MODERATE	-	ENSCAFG00000013592	Transcript	ENSCAFT00000021541	protein_coding	196	196	66	T/A	Act/Gct	-	-	-	tolerated(0.08)
17	29577899	A	T	missense_variant	MODERATE	CEBPZ	ENSCAFG00000006085	Transcript	ENSCAFT00000009851	protein_coding	1715	1715	572	F/Y	tTc/tAc	rs22551219	VGNC	-	tolerated(1)
17	30273585	A	G	missense_variant	MODERATE	CYP1B1	ENSCAFG00000006164	Transcript	ENSCAFT00000009970	protein_coding	1682	1328	443	V/A	gTc/gCc	rs851728119	EntrezGene	-	tolerated(0.86)
17	30273585	A	G	missense_variant	MODERATE	CYP1B1	ENSCAFG00000006164	Transcript	ENSCAFT00000047464	protein_coding	1329	1328	443	V/A	gTc/gCc	rs851728119	EntrezGene	-	tolerated(0.86)
17	30683988	A	C	missense_variant	MODERATE	HNRNPLL	ENSCAFG00000029666	Transcript	ENSCAFT00000049490	protein_coding	154	154	52	Y/D	Tat/Gat	rs851693990	VGNC	-	tolerated_low_confidence(0.2)
17	30874093	C	T	missense_variant	MODERATE	DHX57	ENSCAFG00000006228	Transcript	ENSCAFT00000010087	protein_coding	2997	2698	900	V/M	Gtg/Atg	-	VGNC	-	tolerated(0.1)
17	30986350	T	A	missense_variant	MODERATE	-	ENSCAFG00000031920	Transcript	ENSCAFT00000045242	protein_coding	962	962	321	E/V	gAg/gTg	rs852509557	-	-	-
17	31459760	G	T	missense_variant	MODERATE	-	ENSCAFG00000024456	Transcript	ENSCAFT00000010433	protein_coding	426	426	142	E/D	gaG/gaT	-	-	-	tolerated(1)
17	31459763	G	T	missense_variant	MODERATE	-	ENSCAFG00000024456	Transcript	ENSCAFT00000010433	protein_coding	429	429	143	E/D	gaG/gaT	rs8577551	-	-	tolerated(1)
17	34887024	A	G	missense_variant	MODERATE	ZNF2	ENSCAFG00000029711	Transcript	ENSCAFT00000044045	protein_coding	214	175	59	C/R	Tgt/Cgt	rs9109865	HGNC	HGNC:12991	tolerated(0.12)
17	36279583	C	T	missense_variant	MODERATE	ANAPC1	ENSCAFG00000007103	Transcript	ENSCAFT00000011397	protein_coding	2200	2200	734	V/I	Gtt/Att	rs852194961	VGNC	-	tolerated(0.24)
17	36279583	C	T	missense_variant	MODERATE	ANAPC1	ENSCAFG00000007103	Transcript	ENSCAFT00000046433	protein_coding	2499	2200	734	V/I	Gtt/Att	rs852194961	VGNC	-	tolerated(0.31)
17	36405419	G	C	missense_variant	MODERATE	MERTK	ENSCAFG00000007131	Transcript	ENSCAFT00000011439	protein_coding	1108	1108	370	A/P	Gct/Cct	rs9006392	VGNC	-	tolerated(1)
17	36405419	G	C	missense_variant	MODERATE	MERTK	ENSCAFG00000007131	Transcript	ENSCAFT00000049014	protein_coding	1353	1105	369	A/P	Gct/Cct	rs9006392	VGNC	-	tolerated(1)
17	36954192	C	A	missense_variant	MODERATE	CKAP2L	ENSCAFG00000007242	Transcript	ENSCAFT00000011601	protein_coding	943	943	315	V/L	Gta/Tta	rs22530486	VGNC	-	tolerated(1)
17	36954192	C	A	missense_variant	MODERATE	CKAP2L	ENSCAFG00000007242	Transcript	ENSCAFT00000036810	protein_coding	1018	943	315	V/L	Gta/Tta	rs22530486	VGNC	-	tolerated(1)
17	37534702	G	A	missense_variant	MODERATE	-	ENSCAFG00000023369	Transcript	ENSCAFT00000011774	protein_coding	152	152	51	S/N	aGc/aAc	-	-	-	tolerated(0.85)
17	37534704	T	A	missense_variant	MODERATE	-	ENSCAFG00000023369	Transcript	ENSCAFT00000011774	protein_coding	154	154	52	Y/N	Tac/Aac	-	-	-	tolerated(0.17)
17	37551167	G	A	missense_variant	MODERATE	IGKV2D-26	ENSCAFG00000031795	Transcript	ENSCAFT00000045259	protein_coding	192	152	51	R/H	cGc/cAc	-	HGNC	HGNC:5798	tolerated(1)
17	37625132	G	A	missense_variant	MODERATE	-	ENSCAFG00000031853	Transcript	ENSCAFT00000043322	protein_coding	355	328	110	V/I	Gtt/Att	-	-	-	tolerated(0.18)
17	37754079	T	C	missense_variant	MODERATE	-	ENSCAFG00000031753	Transcript	ENSCAFT00000011790	protein_coding	345	316	106	N/D	Aac/Gac	rs22519046,rs851802567	-	-	tolerated(0.21)
17	37765354	C	T	missense_variant	MODERATE	-	ENSCAFG00000029676	Transcript	ENSCAFT00000011788	protein_coding	304	304	102	V/I	Gtt/Att	-	-	-	tolerated(0.17)
17	37765459	T	C	missense_variant	MODERATE	-	ENSCAFG00000029676	Transcript	ENSCAFT00000011788	protein_coding	199	199	67	K/E	Aag/Gag	-	-	-	tolerated(0.68)
17	37765506	T	A	missense_variant	MODERATE	-	ENSCAFG00000029676	Transcript	ENSCAFT00000011788	protein_coding	152	152	51	Y/F	tAt/tTt	rs851659540	-	-	tolerated(0.16)
17	37828303	A	C	missense_variant	MODERATE	-	ENSCAFG00000032691	Transcript	ENSCAFT00000024698	protein_coding	341	341	114	M/R	aTg/aGg	rs851742071	-	-	tolerated(0.34)
17	37828304	T	C	missense_variant	MODERATE	-	ENSCAFG00000032691	Transcript	ENSCAFT00000024698	protein_coding	340	340	114	M/V	Atg/Gtg	rs852264813	-	-	tolerated(0.5)
17	38350331	A	G	missense_variant	MODERATE	CD8B	ENSCAFG00000007461	Transcript	ENSCAFT00000011949	protein_coding	460	460	154	M/V	Atg/Gtg	rs852271601	HGNC	HGNC:1707	tolerated(1)
17	38350331	A	G	missense_variant	MODERATE	CD8B	ENSCAFG00000007461	Transcript	ENSCAFT00000036611	protein_coding	666	373	125	M/V	Atg/Gtg	rs852271601	HGNC	HGNC:1707	tolerated(1)
17	39472281	C	G	missense_variant	MODERATE	C2orf68	ENSCAFG00000032004	Transcript	ENSCAFT00000045690	protein_coding	253	253	85	Q/E	Cag/Gag	rs851659299	HGNC	HGNC:34353	tolerated_low_confidence(0.3)
17	39473622	G	A	missense_variant	MODERATE	C2orf68	ENSCAFG00000032004	Transcript	ENSCAFT00000045690	protein_coding	575	575	192	S/N	aGc/aAc	rs851170348	HGNC	HGNC:34353	tolerated_low_confidence(0.15)
17	39689630	A	G	missense_variant	MODERATE	-	ENSCAFG00000024531	Transcript	ENSCAFT00000037867	protein_coding	950	950	317	I/T	aTa/aCa	rs22548835	-	-	tolerated(0.62)
17	39689630	A	G	missense_variant	MODERATE	-	ENSCAFG00000024531	Transcript	ENSCAFT00000048728	protein_coding	887	887	296	I/T	aTa/aCa	rs22548835	-	-	tolerated(0.56)
17	44050077	G	C	missense_variant	MODERATE	-	ENSCAFG00000008109	Transcript	ENSCAFT00000012910	protein_coding	358	358	120	H/D	Cat/Gat	-	-	-	tolerated(1)
17	44050107	G	T	missense_variant	MODERATE	-	ENSCAFG00000008109	Transcript	ENSCAFT00000012910	protein_coding	328	328	110	H/N	Cat/Aat	-	-	-	tolerated(1)
17	44050220	T	C	missense_variant	MODERATE	-	ENSCAFG00000008109	Transcript	ENSCAFT00000012910	protein_coding	215	215	72	H/R	cAc/cGc	-	-	-	tolerated(1)
17	44050223	A	C	missense_variant	MODERATE	-	ENSCAFG00000008109	Transcript	ENSCAFT00000012910	protein_coding	212	212	71	V/G	gTc/gGc	-	-	-	tolerated(1)
17	47696964	G	A	missense_variant	MODERATE	MRPL19	ENSCAFG00000008175	Transcript	ENSCAFT00000013000	protein_coding	333	5	2	A/V	gCg/gTg	-	VGNC	-	deleterious_low_confidence(0)
17	48619979	T	C	missense_variant	MODERATE	DQX1	ENSCAFG00000008425	Transcript	ENSCAFT00000013395	protein_coding	1202	1202	401	L/P	cTa/cCa	rs851118429	VGNC	-	tolerated(1)
17	48655422	C	T	missense_variant	MODERATE	CCDC142	ENSCAFG00000008471	Transcript	ENSCAFT00000013437	protein_coding	40	40	14	L/F	Ctc/Ttc	-	VGNC	-	deleterious_low_confidence(0.01)
17	48655905	G	A	missense_variant	MODERATE	CCDC142	ENSCAFG00000008471	Transcript	ENSCAFT00000013437	protein_coding	478	478	160	A/T	Gct/Act	rs22556042	VGNC	-	tolerated(1)
17	49735806	G	C	missense_variant	MODERATE	RAB11FIP5	ENSCAFG00000008938	Transcript	ENSCAFT00000014198	protein_coding	1025	251	84	G/A	gGc/gCc	rs851019050	VGNC	-	tolerated_low_confidence(0.09)
17	49735806	G	C	missense_variant	MODERATE	RAB11FIP5	ENSCAFG00000008938	Transcript	ENSCAFT00000047634	protein_coding	356	356	119	G/A	gGc/gCc	rs851019050	VGNC	-	deleterious_low_confidence(0.04)
17	51076028	G	A	missense_variant	MODERATE	DYSF	ENSCAFG00000009033	Transcript	ENSCAFT00000014361	protein_coding	3955	3955	1319	R/C	Cgt/Tgt	rs852834770	VGNC	-	tolerated(0.19)
17	51376298	G	A	missense_variant	MODERATE	-	ENSCAFG00000030475	Transcript	ENSCAFT00000044689	protein_coding	781	781	261	V/I	Gtt/Att	rs852716349	-	-	tolerated_low_confidence(0.19)
17	51703220	C	T	missense_variant	MODERATE	AP4B1	ENSCAFG00000009267	Transcript	ENSCAFT00000014726	protein_coding	2792	1955	652	R/Q	cGa/cAa	rs22597240	VGNC	-	deleterious(0)
17	51715860	G	A	missense_variant	MODERATE	DCLRE1B	ENSCAFG00000009277	Transcript	ENSCAFT00000014735	protein_coding	1038	907	303	G/R	Ggg/Agg	rs8863700	VGNC	-	tolerated_low_confidence(0.93)
17	51715879	A	G	missense_variant	MODERATE	DCLRE1B	ENSCAFG00000009277	Transcript	ENSCAFT00000014735	protein_coding	1057	926	309	K/R	aAg/aGg	rs8863699	VGNC	-	tolerated_low_confidence(0.18)
17	51716045	A	C	missense_variant	MODERATE	DCLRE1B	ENSCAFG00000009277	Transcript	ENSCAFT00000014735	protein_coding	1223	1092	364	E/D	gaA/gaC	rs851276187	VGNC	-	tolerated_low_confidence(0.26)
17	51778980	G	A	missense_variant	MODERATE	HIPK1	ENSCAFG00000009298	Transcript	ENSCAFT00000014801	protein_coding	3625	3625	1209	A/T	Gcc/Acc	rs22529084	VGNC	-	tolerated(0.49)
17	52273271	T	C	missense_variant	MODERATE	-	ENSCAFG00000009465	Transcript	ENSCAFT00000015045	protein_coding	602	602	201	V/A	gTa/gCa	rs22599911	-	-	tolerated(1)
17	52363553	G	C	missense_variant	MODERATE	CDK2AP1	ENSCAFG00000009503	Transcript	ENSCAFT00000015099	protein_coding	259	259	87	P/A	Ccc/Gcc	-	VGNC	-	tolerated(1)
17	52363685	T	C	missense_variant	MODERATE	CDK2AP1	ENSCAFG00000009503	Transcript	ENSCAFT00000015099	protein_coding	127	127	43	R/G	Agg/Ggg	-	VGNC	-	tolerated(1)
17	52901159	C	G	missense_variant	MODERATE	NGF	ENSCAFG00000009739	Transcript	ENSCAFT00000015453	protein_coding	557	557	186	S/T	aGc/aCc	rs851088071	HGNC	HGNC:7808	tolerated(1)
17	52901525	G	T	missense_variant	MODERATE	NGF	ENSCAFG00000009739	Transcript	ENSCAFT00000015453	protein_coding	191	191	64	A/E	gCa/gAa	rs851232023	HGNC	HGNC:7808	tolerated(0.96)
17	54401687	G	A	missense_variant	MODERATE	CD101	ENSCAFG00000009839	Transcript	ENSCAFT00000015624	protein_coding	547	547	183	V/I	Gtc/Atc	rs851901316	VGNC	-	tolerated(0.24)
17	54401687	G	A	missense_variant	MODERATE	CD101	ENSCAFG00000009839	Transcript	ENSCAFT00000048982	protein_coding	544	544	182	V/I	Gtc/Atc	rs851901316	VGNC	-	tolerated(0.24)
17	54410083	G	A	missense_variant	MODERATE	CD101	ENSCAFG00000009839	Transcript	ENSCAFT00000015624	protein_coding	1501	1501	501	D/N	Gac/Aac	rs9092217	VGNC	-	deleterious(0)
17	54410083	G	A	missense_variant	MODERATE	CD101	ENSCAFG00000009839	Transcript	ENSCAFT00000048982	protein_coding	1498	1498	500	D/N	Gac/Aac	rs9092217	VGNC	-	deleterious(0)
17	54411264	G	A	missense_variant	MODERATE	CD101	ENSCAFG00000009839	Transcript	ENSCAFT00000015624	protein_coding	1789	1789	597	V/I	Gtt/Att	rs852685665	VGNC	-	tolerated(0.87)
17	54411264	G	A	missense_variant	MODERATE	CD101	ENSCAFG00000009839	Transcript	ENSCAFT00000048982	protein_coding	1786	1786	596	V/I	Gtt/Att	rs852685665	VGNC	-	tolerated(0.96)
17	54417528	A	G	missense_variant	MODERATE	CD101	ENSCAFG00000009839	Transcript	ENSCAFT00000015624	protein_coding	2608	2608	870	S/G	Agt/Ggt	rs22596157	VGNC	-	tolerated(1)
17	54417528	A	G	missense_variant	MODERATE	CD101	ENSCAFG00000009839	Transcript	ENSCAFT00000048982	protein_coding	2605	2605	869	S/G	Agt/Ggt	rs22596157	VGNC	-	tolerated(1)
17	54425523	A	T	missense_variant	MODERATE	CD101	ENSCAFG00000009839	Transcript	ENSCAFT00000015624	protein_coding	3010	3010	1004	T/S	Aca/Tca	rs852066133	VGNC	-	deleterious_low_confidence(0.03)
17	54425523	A	T	missense_variant	MODERATE	CD101	ENSCAFG00000009839	Transcript	ENSCAFT00000048982	protein_coding	3007	3007	1003	T/S	Aca/Tca	rs852066133	VGNC	-	deleterious_low_confidence(0.03)
17	56826738	G	A	missense_variant	MODERATE	-	ENSCAFG00000030875	Transcript	ENSCAFT00000047474	protein_coding	689	689	230	R/H	cGc/cAc	-	-	-	tolerated(0.06)
17	56863659	C	T	missense_variant	MODERATE	NOTCH2	ENSCAFG00000010476	Transcript	ENSCAFT00000016889	protein_coding	6710	6710	2237	S/N	aGt/aAt	rs852320638	HGNC	HGNC:7882	tolerated(0.51)
17	57173989	G	A	missense_variant	MODERATE	PDE4DIP	ENSCAFG00000010803	Transcript	ENSCAFT00000044733	protein_coding	1143	464	155	G/E	gGg/gAg	rs852661202	HGNC	HGNC:15580	tolerated_low_confidence(0.27)
17	57327716	G	A	missense_variant	MODERATE	PDE4DIP	ENSCAFG00000010803	Transcript	ENSCAFT00000017227	protein_coding	4169	4169	1390	R/Q	cGg/cAg	rs851254124	HGNC	HGNC:15580	tolerated(0.42)
17	57327716	G	A	missense_variant	MODERATE	PDE4DIP	ENSCAFG00000010803	Transcript	ENSCAFT00000044733	protein_coding	5391	4712	1571	R/Q	cGg/cAg	rs851254124	HGNC	HGNC:15580	tolerated(0.67)
17	57790412	A	T	missense_variant	MODERATE	CHD1L	ENSCAFG00000010944	Transcript	ENSCAFT00000017488	protein_coding	2183	2183	728	H/L	cAc/cTc	rs852573719	HGNC	HGNC:1916	deleterious(0)
17	58561310	C	G	missense_variant	MODERATE	CD160	ENSCAFG00000011178	Transcript	ENSCAFT00000017763	protein_coding	743	434	145	A/G	gCa/gGa	rs22550669	VGNC	-	tolerated(1)
17	58620509	A	G	missense_variant	MODERATE	-	ENSCAFG00000024445	Transcript	ENSCAFT00000023986	protein_coding	307	307	103	I/V	Ata/Gta	-	-	-	tolerated(1)
17	58705488	C	T	missense_variant	MODERATE	ITGA10	ENSCAFG00000011346	Transcript	ENSCAFT00000018029	protein_coding	1568	1568	523	R/H	cGt/cAt	-	VGNC	-	deleterious(0.02)
17	59195347	C	T	missense_variant	MODERATE	SV2A	ENSCAFG00000011588	Transcript	ENSCAFT00000018412	protein_coding	542	205	69	E/K	Gaa/Aaa	-	VGNC	-	tolerated(0.55)
17	60117664	A	G	missense_variant	MODERATE	PRUNE1	ENSCAFG00000012349	Transcript	ENSCAFT00000019621	protein_coding	731	731	244	H/R	cAt/cGt	rs22509137	VGNC	-	tolerated(0.47)
17	60197970	G	A	missense_variant	MODERATE	SEMA6C	ENSCAFG00000012473	Transcript	ENSCAFT00000019817	protein_coding	1925	1819	607	R/W	Cgg/Tgg	rs851133310	VGNC	-	deleterious(0.05)
17	60198419	C	T	missense_variant	MODERATE	SEMA6C	ENSCAFG00000012473	Transcript	ENSCAFT00000019817	protein_coding	1836	1730	577	S/N	aGt/aAt	rs850985649	VGNC	-	tolerated(0.41)
17	60411702	G	A	missense_variant	MODERATE	SELENBP1	ENSCAFG00000012675	Transcript	ENSCAFT00000020133	protein_coding	1168	1168	390	P/S	Ccc/Tcc	-	VGNC	-	tolerated(0.12)
17	62562519	G	A	missense_variant	MODERATE	LRIG2	ENSCAFG00000013347	Transcript	ENSCAFT00000021192	protein_coding	44	44	15	T/M	aCg/aTg	rs851417285	VGNC	-	-
17	62948685	T	A	missense_variant	MODERATE	ST7L	ENSCAFG00000013597	Transcript	ENSCAFT00000021579	protein_coding	169	169	57	W/R	Tgg/Agg	rs22563504	VGNC	-	tolerated_low_confidence(0.05)
17	63677425	G	C	missense_variant	MODERATE	DDX20	ENSCAFG00000013674	Transcript	ENSCAFT00000021679	protein_coding	1869	1869	623	H/Q	caC/caG	rs852749954	VGNC	-	tolerated_low_confidence(1)
17	63677425	G	C	missense_variant	MODERATE	DDX20	ENSCAFG00000013674	Transcript	ENSCAFT00000047345	protein_coding	1810	1395	465	H/Q	caC/caG	rs852749954	VGNC	-	tolerated(1)
17	63677425	G	C	missense_variant	MODERATE	DDX20	ENSCAFG00000013674	Transcript	ENSCAFT00000050085	protein_coding	1869	1869	623	H/Q	caC/caG	rs852749954	VGNC	-	tolerated(1)
17	63680771	T	C	missense_variant	MODERATE	DDX20	ENSCAFG00000013674	Transcript	ENSCAFT00000021679	protein_coding	1265	1265	422	N/S	aAc/aGc	rs852817625	VGNC	-	deleterious(0.03)
17	63680771	T	C	missense_variant	MODERATE	DDX20	ENSCAFG00000013674	Transcript	ENSCAFT00000047345	protein_coding	1206	791	264	N/S	aAc/aGc	rs852817625	VGNC	-	deleterious(0.02)
17	63680771	T	C	missense_variant	MODERATE	DDX20	ENSCAFG00000013674	Transcript	ENSCAFT00000050085	protein_coding	1265	1265	422	N/S	aAc/aGc	rs852817625	VGNC	-	deleterious(0.03)
18	83034	A	G	missense_variant	MODERATE	C7orf57	ENSCAFG00000014131	Transcript	ENSCAFT00000022427	protein_coding	210	34	12	T/A	Act/Gct	rs851664282	HGNC	HGNC:22247	tolerated(0.14)
18	87958	C	T	missense_variant	MODERATE	C7orf57	ENSCAFG00000014131	Transcript	ENSCAFT00000022427	protein_coding	432	256	86	H/Y	Cac/Tac	rs853105766	HGNC	HGNC:22247	deleterious(0.03)
18	89852	G	A	missense_variant	MODERATE	C7orf57	ENSCAFG00000014131	Transcript	ENSCAFT00000022427	protein_coding	540	364	122	V/I	Gtt/Att	rs852571292	HGNC	HGNC:22247	tolerated(0.46)
18	4871928	C	T	missense_variant	MODERATE	-	ENSCAFG00000003455	Transcript	ENSCAFT00000005550	protein_coding	347	347	116	C/Y	tGt/tAt	-	-	-	tolerated_low_confidence(1)
18	6006279	G	C	missense_variant	MODERATE	EGFR	ENSCAFG00000003465	Transcript	ENSCAFT00000005575	protein_coding	1469	1469	490	G/A	gGg/gCg	rs850771707	HGNC	HGNC:3236	deleterious(0.01)
18	8065831	A	G	missense_variant	MODERATE	GLI3	ENSCAFG00000003535	Transcript	ENSCAFT00000005687	protein_coding	2469	2469	823	I/M	atA/atG	rs852829744	VGNC	-	tolerated(0.36)
18	8065831	A	G	missense_variant	MODERATE	GLI3	ENSCAFG00000003535	Transcript	ENSCAFT00000049220	protein_coding	2577	2469	823	I/M	atA/atG	rs852829744	VGNC	-	tolerated(0.35)
18	9415232	G	T	missense_variant	MODERATE	SUGCT	ENSCAFG00000003556	Transcript	ENSCAFT00000005705	protein_coding	1008	1008	336	S/R	agC/agA	rs851720263	HGNC	HGNC:16001	tolerated(0.37)
18	9919974	T	C	missense_variant	MODERATE	CDK13	ENSCAFG00000029250	Transcript	ENSCAFT00000046011	protein_coding	308	308	103	Q/R	cAg/cGg	-	VGNC	-	deleterious_low_confidence(0)
18	12429519	A	G	missense_variant	MODERATE	NRCAM	ENSCAFG00000003720	Transcript	ENSCAFT00000006033	protein_coding	1321	1321	441	T/A	Aca/Gca	rs8606924	VGNC	-	tolerated(1)
18	12429519	A	G	missense_variant	MODERATE	NRCAM	ENSCAFG00000003720	Transcript	ENSCAFT00000048038	protein_coding	1258	1258	420	T/A	Aca/Gca	rs8606924	VGNC	-	tolerated(1)
18	12429519	A	G	missense_variant	MODERATE	NRCAM	ENSCAFG00000003720	Transcript	ENSCAFT00000049502	protein_coding	1243	1243	415	T/A	Aca/Gca	rs8606924	VGNC	-	tolerated(1)
18	12665335	C	A	missense_variant	MODERATE	LAMB1	ENSCAFG00000025057	Transcript	ENSCAFT00000006148	protein_coding	1672	1474	492	L/I	Ctc/Atc	rs22662048	VGNC	-	tolerated(1)
18	12707569	A	G	missense_variant,splice_region_variant	MODERATE	DLD	ENSCAFG00000003837	Transcript	ENSCAFT00000006177	protein_coding	919	875	292	F/S	tTt/tCt	rs22632892	VGNC	-	tolerated(0.79)
18	14787109	G	A	missense_variant	MODERATE	ATXN7L1	ENSCAFG00000004012	Transcript	ENSCAFT00000006423	protein_coding	441	424	142	A/T	Gcc/Acc	rs852407457	VGNC	-	tolerated(0.47)
18	14787109	G	A	missense_variant	MODERATE	ATXN7L1	ENSCAFG00000004012	Transcript	ENSCAFT00000049388	protein_coding	460	460	154	A/T	Gcc/Acc	rs852407457	VGNC	-	tolerated(0.37)
18	14791551	C	T	missense_variant	MODERATE	ATXN7L1	ENSCAFG00000004012	Transcript	ENSCAFT00000006423	protein_coding	772	755	252	P/L	cCt/cTt	rs851342126	VGNC	-	tolerated(0.06)
18	14791551	C	T	missense_variant	MODERATE	ATXN7L1	ENSCAFG00000004012	Transcript	ENSCAFT00000049388	protein_coding	791	791	264	P/L	cCt/cTt	rs851342126	VGNC	-	tolerated(0.09)
18	15241189	T	G	missense_variant	MODERATE	KMT2E	ENSCAFG00000004125	Transcript	ENSCAFT00000006618	protein_coding	5340	5153	1718	H/P	cAt/cCt	rs852569402	VGNC	-	-
18	15241189	T	G	missense_variant	MODERATE	KMT2E	ENSCAFG00000004125	Transcript	ENSCAFT00000006640	protein_coding	3806	3806	1269	H/P	cAt/cCt	rs852569402	VGNC	-	tolerated_low_confidence(1)
18	15241195	C	G	missense_variant	MODERATE	KMT2E	ENSCAFG00000004125	Transcript	ENSCAFT00000006618	protein_coding	5334	5147	1716	G/A	gGa/gCa	rs852446241	VGNC	-	-
18	15241195	C	G	missense_variant	MODERATE	KMT2E	ENSCAFG00000004125	Transcript	ENSCAFT00000006640	protein_coding	3800	3800	1267	G/A	gGa/gCa	rs852446241	VGNC	-	tolerated_low_confidence(1)
18	15241198	C	G	missense_variant	MODERATE	KMT2E	ENSCAFG00000004125	Transcript	ENSCAFT00000006618	protein_coding	5331	5144	1715	W/S	tGg/tCg	rs852634026	VGNC	-	-
18	15241198	C	G	missense_variant	MODERATE	KMT2E	ENSCAFG00000004125	Transcript	ENSCAFT00000006640	protein_coding	3797	3797	1266	W/S	tGg/tCg	rs852634026	VGNC	-	tolerated_low_confidence(1)
18	25362888	C	T	missense_variant	MODERATE	RIC8A	ENSCAFG00000006439	Transcript	ENSCAFT00000010401	protein_coding	14	14	5	P/L	cCc/cTc	-	VGNC	-	deleterious_low_confidence(0)
18	25485783	A	G	missense_variant	MODERATE	-	ENSCAFG00000006485	Transcript	ENSCAFT00000010471	protein_coding	1037	356	119	E/G	gAg/gGg	rs851579557	-	-	tolerated(0.14)
18	31757708	T	C	missense_variant	MODERATE	PRR5L	ENSCAFG00000006825	Transcript	ENSCAFT00000010974	protein_coding	149	149	50	N/S	aAc/aGc	rs852894004	VGNC	-	tolerated(0.27)
18	32351303	C	G	missense_variant	MODERATE	TRIM44	ENSCAFG00000006848	Transcript	ENSCAFT00000011015	protein_coding	288	88	30	E/Q	Gag/Cag	-	VGNC	-	tolerated(0.21)
18	32392930	A	C	missense_variant	MODERATE	FJX1	ENSCAFG00000024167	Transcript	ENSCAFT00000037380	protein_coding	458	458	153	L/R	cTc/cGc	-	VGNC	-	tolerated(0.85)
18	32392930	A	C	missense_variant	MODERATE	FJX1	ENSCAFG00000024167	Transcript	ENSCAFT00000043784	protein_coding	473	473	158	L/R	cTc/cGc	-	VGNC	-	tolerated(0.68)
18	33676038	G	A	missense_variant	MODERATE	NAT10	ENSCAFG00000007028	Transcript	ENSCAFT00000011286	protein_coding	950	935	312	T/I	aCc/aTc	rs850738663	VGNC	-	deleterious(0)
18	34616461	A	G	missense_variant	MODERATE	DEPDC7	ENSCAFG00000007308	Transcript	ENSCAFT00000011699	protein_coding	658	658	220	S/P	Tcg/Ccg	rs8971112	VGNC	-	tolerated(1)
18	34616461	A	G	missense_variant	MODERATE	DEPDC7	ENSCAFG00000007308	Transcript	ENSCAFT00000043003	protein_coding	652	652	218	S/P	Tcg/Ccg	rs8971112	VGNC	-	tolerated(1)
18	34937416	A	G	missense_variant	MODERATE	CCDC73	ENSCAFG00000007335	Transcript	ENSCAFT00000011756	protein_coding	1993	1993	665	I/V	Ata/Gta	rs851004793	VGNC	-	tolerated(0.38)
18	34937416	A	G	missense_variant	MODERATE	CCDC73	ENSCAFG00000007335	Transcript	ENSCAFT00000044660	protein_coding	2289	1990	664	I/V	Ata/Gta	rs851004793	VGNC	-	tolerated(0.32)
18	34937416	A	G	missense_variant	MODERATE	CCDC73	ENSCAFG00000007335	Transcript	ENSCAFT00000047338	protein_coding	1723	1723	575	I/V	Ata/Gta	rs851004793	VGNC	-	tolerated(0.32)
18	37531456	A	G	missense_variant	MODERATE	MPEG1	ENSCAFG00000007649	Transcript	ENSCAFT00000012229	protein_coding	425	425	142	K/R	aAg/aGg	rs851121179	VGNC	-	tolerated(0.42)
18	37531812	G	A	missense_variant	MODERATE	MPEG1	ENSCAFG00000007649	Transcript	ENSCAFT00000012229	protein_coding	781	781	261	A/T	Gcg/Acg	rs850593581	VGNC	-	tolerated(0.33)
18	37532526	G	C	missense_variant	MODERATE	MPEG1	ENSCAFG00000007649	Transcript	ENSCAFT00000012229	protein_coding	1495	1495	499	A/P	Gct/Cct	rs22613776	VGNC	-	tolerated(0.43)
18	38571561	A	G	missense_variant	MODERATE	SERPING1	ENSCAFG00000007838	Transcript	ENSCAFT00000012508	protein_coding	1139	1139	380	L/P	cTa/cCa	rs852791434	HGNC	HGNC:1228	deleterious(0.03)
18	38571601	A	C	missense_variant	MODERATE	SERPING1	ENSCAFG00000007838	Transcript	ENSCAFT00000012508	protein_coding	1099	1099	367	L/V	Ttg/Gtg	rs850604539	HGNC	HGNC:1228	deleterious(0.04)
18	38571629	A	C	missense_variant	MODERATE	SERPING1	ENSCAFG00000007838	Transcript	ENSCAFT00000012508	protein_coding	1071	1071	357	N/K	aaT/aaG	rs852505587	HGNC	HGNC:1228	tolerated(0.33)
18	38626084	G	A	missense_variant	MODERATE	SMTNL1	ENSCAFG00000007843	Transcript	ENSCAFT00000012518	protein_coding	1130	899	300	A/V	gCg/gTg	rs851711269	VGNC	-	tolerated(1)
18	38683087	A	C	missense_variant	MODERATE	RTN4RL2	ENSCAFG00000030969	Transcript	ENSCAFT00000043306	protein_coding	1216	607	203	C/G	Tgc/Ggc	rs851490417	HGNC	HGNC:23053	tolerated(0.44)
18	38690122	C	G	missense_variant	MODERATE	RTN4RL2	ENSCAFG00000030969	Transcript	ENSCAFT00000043306	protein_coding	779	170	57	G/A	gGc/gCc	rs852314935	HGNC	HGNC:23053	tolerated(0.13)
18	38808091	T	G	missense_variant	MODERATE	SSRP1	ENSCAFG00000007947	Transcript	ENSCAFT00000012707	protein_coding	1550	1468	490	L/V	Ttg/Gtg	rs852723862	VGNC	-	tolerated(1)
18	38817949	G	A	missense_variant	MODERATE	TNKS1BP1	ENSCAFG00000007954	Transcript	ENSCAFT00000012712	protein_coding	557	542	181	R/H	cGc/cAc	rs851452200	VGNC	-	deleterious(0.01)
18	41629950	A	G	missense_variant	MODERATE	PTPRJ	ENSCAFG00000008279	Transcript	ENSCAFT00000013154	protein_coding	497	497	166	L/S	tTg/tCg	rs22655896	VGNC	-	tolerated(0.75)
18	41629950	A	G	missense_variant	MODERATE	PTPRJ	ENSCAFG00000008279	Transcript	ENSCAFT00000048676	protein_coding	491	491	164	L/S	tTg/tCg	rs22655896	VGNC	-	tolerated(0.81)
18	41630154	C	T	missense_variant	MODERATE	PTPRJ	ENSCAFG00000008279	Transcript	ENSCAFT00000013154	protein_coding	293	293	98	R/H	cGt/cAt	rs850710184	VGNC	-	tolerated(0.54)
18	41630154	C	T	missense_variant	MODERATE	PTPRJ	ENSCAFG00000008279	Transcript	ENSCAFT00000048676	protein_coding	287	287	96	R/H	cGt/cAt	rs850710184	VGNC	-	tolerated(0.45)
18	41962387	C	T	missense_variant	MODERATE	AGBL2	ENSCAFG00000008342	Transcript	ENSCAFT00000013252	protein_coding	179	179	60	S/F	tCt/tTt	rs9210677	VGNC	-	deleterious_low_confidence(0)
18	41962387	C	T	missense_variant	MODERATE	AGBL2	ENSCAFG00000008342	Transcript	ENSCAFT00000045016	protein_coding	277	179	60	S/F	tCt/tTt	rs9210677	VGNC	-	deleterious(0)
18	42200502	A	G	missense_variant	MODERATE	RAPSN	ENSCAFG00000008690	Transcript	ENSCAFT00000013802	protein_coding	1229	475	159	T/A	Acc/Gcc	rs852711926	VGNC	-	tolerated(0.62)
18	43520993	A	G	missense_variant	MODERATE	MAPK8IP1	ENSCAFG00000009363	Transcript	ENSCAFT00000014900	protein_coding	563	563	188	L/P	cTg/cCg	rs851535526	HGNC	HGNC:6882	tolerated(0.13)
18	45169884	T	C	missense_variant	MODERATE	PIDD1	ENSCAFG00000009512	Transcript	ENSCAFT00000015119	protein_coding	1856	1817	606	E/G	gAa/gGa	rs850826972	VGNC	-	tolerated(0.51)
18	45169884	T	G	missense_variant	MODERATE	PIDD1	ENSCAFG00000009512	Transcript	ENSCAFT00000015119	protein_coding	1856	1817	606	E/A	gAa/gCa	rs850826972	VGNC	-	tolerated(0.23)
18	45220751	C	T	missense_variant	MODERATE	TSPAN4	ENSCAFG00000030372	Transcript	ENSCAFT00000045139	protein_coding	895	172	58	R/W	Cgg/Tgg	rs8738411	HGNC	HGNC:11859	deleterious(0.03)
18	46010727	A	G	missense_variant	MODERATE	CTSD	ENSCAFG00000010052	Transcript	ENSCAFT00000015991	protein_coding	1560	1168	390	C/R	Tgc/Cgc	rs851279726	Uniprot_gn	-	tolerated(1)
18	46011691	T	G	missense_variant	MODERATE	CTSD	ENSCAFG00000010052	Transcript	ENSCAFT00000015991	protein_coding	1153	761	254	K/T	aAg/aCg	rs851026333	Uniprot_gn	-	tolerated(1)
18	46117878	C	A	missense_variant	MODERATE	LSP1	ENSCAFG00000010077	Transcript	ENSCAFT00000016019	protein_coding	350	350	117	P/Q	cCg/cAg	rs851590930	VGNC	-	tolerated(0.16)
18	46117878	C	A	missense_variant	MODERATE	LSP1	ENSCAFG00000010077	Transcript	ENSCAFT00000048019	protein_coding	517	350	117	P/Q	cCg/cAg	rs851590930	VGNC	-	tolerated(0.16)
18	47056918	C	T	missense_variant	MODERATE	OSBPL5	ENSCAFG00000010329	Transcript	ENSCAFT00000016436	protein_coding	937	937	313	A/T	Gcc/Acc	rs851404474	HGNC	HGNC:16392	tolerated(0.94)
18	47056918	C	T	missense_variant	MODERATE	OSBPL5	ENSCAFG00000010329	Transcript	ENSCAFT00000043088	protein_coding	1909	1000	334	A/T	Gcc/Acc	rs851404474	HGNC	HGNC:16392	tolerated(1)
18	47056925	C	G	missense_variant	MODERATE	OSBPL5	ENSCAFG00000010329	Transcript	ENSCAFT00000016436	protein_coding	930	930	310	R/S	agG/agC	rs852928992	HGNC	HGNC:16392	tolerated(0.82)
18	47056925	C	G	missense_variant	MODERATE	OSBPL5	ENSCAFG00000010329	Transcript	ENSCAFT00000043088	protein_coding	1902	993	331	R/S	agG/agC	rs852928992	HGNC	HGNC:16392	tolerated(0.82)
18	47056929	G	T	missense_variant	MODERATE	OSBPL5	ENSCAFG00000010329	Transcript	ENSCAFT00000016436	protein_coding	926	926	309	P/H	cCc/cAc	rs850609105	HGNC	HGNC:16392	tolerated(0.31)
18	47056929	G	T	missense_variant	MODERATE	OSBPL5	ENSCAFG00000010329	Transcript	ENSCAFT00000043088	protein_coding	1898	989	330	P/H	cCc/cAc	rs850609105	HGNC	HGNC:16392	tolerated(0.22)
18	47218535	G	A	missense_variant	MODERATE	NADSYN1	ENSCAFG00000010388	Transcript	ENSCAFT00000016530	protein_coding	2021	2021	674	A/V	gCg/gTg	rs851123992	VGNC	-	tolerated(0.34)
18	47233367	G	C	missense_variant	MODERATE	NADSYN1	ENSCAFG00000010388	Transcript	ENSCAFT00000016530	protein_coding	949	949	317	L/V	Ctc/Gtc	rs851592447	VGNC	-	tolerated(1)
18	49098561	G	A	missense_variant	MODERATE	MRPL21	ENSCAFG00000031492	Transcript	ENSCAFT00000049888	protein_coding	310	310	104	E/K	Gag/Aag	rs851108949	HGNC	HGNC:14479	deleterious(0.01)
18	49171214	C	G	missense_variant	MODERATE	CPT1A	ENSCAFG00000010757	Transcript	ENSCAFT00000017112	protein_coding	1446	1433	478	A/G	gCg/gGg	rs850628159	VGNC	-	deleterious(0.03)
18	49807056	G	C	missense_variant	MODERATE	ALDH3B1	ENSCAFG00000011171	Transcript	ENSCAFT00000017771	protein_coding	822	822	274	D/E	gaC/gaG	rs853182112	HGNC	HGNC:410	tolerated(1)
18	49807056	G	C	missense_variant	MODERATE	ALDH3B1	ENSCAFG00000011171	Transcript	ENSCAFT00000017782	protein_coding	1026	1026	342	D/E	gaC/gaG	rs853182112	HGNC	HGNC:410	tolerated_low_confidence(0.43)
18	49807450	G	A	missense_variant	MODERATE	ALDH3B1	ENSCAFG00000011171	Transcript	ENSCAFT00000017782	protein_coding	632	632	211	P/L	cCg/cTg	rs852878075	HGNC	HGNC:410	deleterious_low_confidence(0.02)
18	50070538	G	C	missense_variant	MODERATE	RAD9A	ENSCAFG00000011618	Transcript	ENSCAFT00000018445	protein_coding	162	162	54	D/E	gaC/gaG	rs851805634	VGNC	-	tolerated(1)
18	50070538	G	C	missense_variant	MODERATE	RAD9A	ENSCAFG00000011618	Transcript	ENSCAFT00000039812	protein_coding	339	24	8	D/E	gaC/gaG	rs851805634	VGNC	-	tolerated(1)
18	50070545	G	T	missense_variant	MODERATE	RAD9A	ENSCAFG00000011618	Transcript	ENSCAFT00000018445	protein_coding	155	155	52	S/Y	tCc/tAc	rs852001629	VGNC	-	tolerated(1)
18	50070545	G	T	missense_variant	MODERATE	RAD9A	ENSCAFG00000011618	Transcript	ENSCAFT00000039812	protein_coding	332	17	6	S/Y	tCc/tAc	rs852001629	VGNC	-	tolerated(1)
18	50070559	C	G	missense_variant	MODERATE	RAD9A	ENSCAFG00000011618	Transcript	ENSCAFT00000018445	protein_coding	141	141	47	M/I	atG/atC	rs851521720	VGNC	-	tolerated(1)
18	50127563	C	T	missense_variant	MODERATE	SSH3	ENSCAFG00000011655	Transcript	ENSCAFT00000018508	protein_coding	1754	1754	585	R/H	cGt/cAt	rs22642767	VGNC	-	tolerated_low_confidence(0.13)
18	50343936	C	T	missense_variant	MODERATE	SYT12	ENSCAFG00000011840	Transcript	ENSCAFT00000018801	protein_coding	645	464	155	R/H	cGc/cAc	rs851439579	VGNC	-	tolerated(0.05)
18	50507237	G	A	missense_variant	MODERATE	PC	ENSCAFG00000012081	Transcript	ENSCAFT00000019325	protein_coding	3668	3484	1162	V/I	Gta/Ata	rs8798339	HGNC	HGNC:8636	tolerated(0.13)
18	50977114	A	G	missense_variant	MODERATE	RIN1	ENSCAFG00000012803	Transcript	ENSCAFT00000020304	protein_coding	661	661	221	T/A	Acg/Gcg	rs851218593	VGNC	-	tolerated(1)
18	50977144	A	G	missense_variant	MODERATE	RIN1	ENSCAFG00000012803	Transcript	ENSCAFT00000020304	protein_coding	689	689	230	E/G	gAg/gGg	rs851465253	VGNC	-	tolerated(1)
18	50977528	T	C	missense_variant	MODERATE	RIN1	ENSCAFG00000012803	Transcript	ENSCAFT00000020304	protein_coding	1073	1073	358	V/A	gTg/gCg	rs852818425	VGNC	-	tolerated(1)
18	50993472	G	C	missense_variant	MODERATE	CD248	ENSCAFG00000028875	Transcript	ENSCAFT00000043256	protein_coding	2028	1888	630	A/P	Gcc/Ccc	rs22630657	HGNC	HGNC:18219	tolerated_low_confidence(1)
18	51195836	C	G	missense_variant	MODERATE	PACS1	ENSCAFG00000012965	Transcript	ENSCAFT00000020604	protein_coding	874	44	15	R/P	cGg/cCg	rs850629230	VGNC	-	tolerated(0.38)
18	51195836	C	G	missense_variant	MODERATE	PACS1	ENSCAFG00000012965	Transcript	ENSCAFT00000020613	protein_coding	266	266	89	R/P	cGg/cCg	rs850629230	VGNC	-	tolerated(0.42)
18	51399446	T	C	missense_variant	MODERATE	MUS81	ENSCAFG00000013216	Transcript	ENSCAFT00000020972	protein_coding	854	854	285	K/R	aAg/aGg	rs853159932	VGNC	-	tolerated(0.64)
18	51474154	C	A	missense_variant	MODERATE	AP5B1	ENSCAFG00000025135	Transcript	ENSCAFT00000038960	protein_coding	824	671	224	T/N	aCc/aAc	rs852501799	VGNC	-	tolerated(0.62)
18	51621621	C	T	missense_variant	MODERATE	EHBP1L1	ENSCAFG00000013463	Transcript	ENSCAFT00000021355	protein_coding	3554	3554	1185	R/Q	cGg/cAg	-	VGNC	-	deleterious(0.03)
18	51621621	C	T	missense_variant	MODERATE	EHBP1L1	ENSCAFG00000013463	Transcript	ENSCAFT00000043667	protein_coding	1868	1868	623	R/Q	cGg/cAg	-	VGNC	-	deleterious(0.04)
18	51666264	C	T	missense_variant	MODERATE	LTBP3	ENSCAFG00000013500	Transcript	ENSCAFT00000021416	protein_coding	3034	3034	1012	P/S	Cca/Tca	rs852390261	VGNC	-	tolerated(0.23)
18	51857447	C	T	missense_variant	MODERATE	CDC42EP2	ENSCAFG00000013662	Transcript	ENSCAFT00000021666	protein_coding	565	565	189	V/M	Gtg/Atg	rs851831287	VGNC	-	deleterious(0.01)
18	52087292	C	T	missense_variant	MODERATE	VPS51	ENSCAFG00000013964	Transcript	ENSCAFT00000022152	protein_coding	982	982	328	V/M	Gtg/Atg	rs852180640	VGNC	-	deleterious(0)
18	52115215	G	C	missense_variant	MODERATE	CDCA5	ENSCAFG00000013980	Transcript	ENSCAFT00000022182	protein_coding	13	13	5	G/R	Gga/Cga	rs852169518	VGNC	-	tolerated_low_confidence(1)
18	52264480	T	C	missense_variant	MODERATE	ATG2A	ENSCAFG00000014106	Transcript	ENSCAFT00000022402	protein_coding	1829	1829	610	V/A	gTc/gCc	rs22661897	VGNC	-	tolerated(0.36)
18	52264480	T	C	missense_variant	MODERATE	ATG2A	ENSCAFG00000014106	Transcript	ENSCAFT00000044044	protein_coding	2030	1712	571	V/A	gTc/gCc	rs22661897	VGNC	-	tolerated(0.38)
18	52266665	A	C	missense_variant	MODERATE	ATG2A	ENSCAFG00000014106	Transcript	ENSCAFT00000022402	protein_coding	2680	2680	894	T/P	Acc/Ccc	rs850760479	VGNC	-	tolerated(0.38)
18	52266665	A	C	missense_variant	MODERATE	ATG2A	ENSCAFG00000014106	Transcript	ENSCAFT00000044044	protein_coding	2881	2563	855	T/P	Acc/Ccc	rs850760479	VGNC	-	tolerated(0.34)
18	52270867	G	A	missense_variant	MODERATE	ATG2A	ENSCAFG00000014106	Transcript	ENSCAFT00000022402	protein_coding	3804	3804	1268	M/I	atG/atA	rs852386165	VGNC	-	tolerated(0.68)
18	52270867	G	A	missense_variant	MODERATE	ATG2A	ENSCAFG00000014106	Transcript	ENSCAFT00000044044	protein_coding	4005	3687	1229	M/I	atG/atA	rs852386165	VGNC	-	tolerated(0.69)
18	52327745	G	A	missense_variant	MODERATE	CDC42BPG	ENSCAFG00000014161	Transcript	ENSCAFT00000022480	protein_coding	328	328	110	G/R	Ggg/Agg	rs853036027	VGNC	-	tolerated(0.14)
18	52327745	G	A	missense_variant	MODERATE	CDC42BPG	ENSCAFG00000014161	Transcript	ENSCAFT00000050194	protein_coding	2320	1795	599	G/R	Ggg/Agg	rs853036027	VGNC	-	tolerated(0.4)
18	52752611	G	A	missense_variant	MODERATE	PLCB3	ENSCAFG00000014542	Transcript	ENSCAFT00000022937	protein_coding	140	140	47	S/L	tCg/tTg	rs851548000	HGNC	HGNC:9056	deleterious(0.01)
18	52754023	C	T	missense_variant	MODERATE	TRPT1	ENSCAFG00000014591	Transcript	ENSCAFT00000047089	protein_coding	7	7	3	R/C	Cgt/Tgt	-	VGNC	-	deleterious_low_confidence(0)
18	52754072	G	A	missense_variant	MODERATE	TRPT1	ENSCAFG00000014591	Transcript	ENSCAFT00000047089	protein_coding	56	56	19	G/D	gGc/gAc	-	VGNC	-	tolerated(0.15)
18	52781430	G	A	missense_variant,splice_region_variant	MODERATE	BAD	ENSCAFG00000014488	Transcript	ENSCAFT00000038335	protein_coding	77	77	26	S/N	aGc/aAc	rs852847538	VGNC	-	tolerated_low_confidence(0.09)
18	52847740	T	C	missense_variant	MODERATE	FERMT3	ENSCAFG00000014609	Transcript	ENSCAFT00000023225	protein_coding	727	727	243	T/A	Acc/Gcc	rs851972849	VGNC	-	tolerated(0.14)
18	52898122	T	C	missense_variant	MODERATE	MACROD1	ENSCAFG00000014712	Transcript	ENSCAFT00000023373	protein_coding	404	404	135	V/A	gTg/gCg	rs9042451	HGNC	HGNC:29598	tolerated(0.82)
18	52898122	T	C	missense_variant	MODERATE	MACROD1	ENSCAFG00000014712	Transcript	ENSCAFT00000046757	protein_coding	801	410	137	V/A	gTg/gCg	rs9042451	HGNC	HGNC:29598	tolerated(0.76)
18	53104495	A	C	missense_variant,splice_region_variant	MODERATE	MARK2	ENSCAFG00000014976	Transcript	ENSCAFT00000023875	protein_coding	1962	1962	654	H/Q	caT/caG	rs851985642	VGNC	-	tolerated(0.46)
18	53104495	A	C	missense_variant,splice_region_variant	MODERATE	MARK2	ENSCAFG00000014976	Transcript	ENSCAFT00000023891	protein_coding	1761	1716	572	H/Q	caT/caG	rs851985642	VGNC	-	tolerated_low_confidence(0.33)
18	53104502	C	G	missense_variant	MODERATE	MARK2	ENSCAFG00000014976	Transcript	ENSCAFT00000023875	protein_coding	1955	1955	652	R/T	aGg/aCg	rs851283424	VGNC	-	tolerated(0.82)
18	53104502	C	G	missense_variant	MODERATE	MARK2	ENSCAFG00000014976	Transcript	ENSCAFT00000023891	protein_coding	1754	1709	570	R/T	aGg/aCg	rs851283424	VGNC	-	tolerated_low_confidence(0.46)
18	53234718	C	G	missense_variant	MODERATE	C11orf95	ENSCAFG00000015061	Transcript	ENSCAFT00000023904	protein_coding	385	385	129	R/G	Cgc/Ggc	rs851875272	HGNC	HGNC:28449	deleterious(0.04)
18	53444306	C	T	missense_variant	MODERATE	LGALS12	ENSCAFG00000015091	Transcript	ENSCAFT00000023960	protein_coding	676	281	94	R/H	cGc/cAc	rs852921334	VGNC	-	tolerated(0.25)
18	53444306	C	T	missense_variant	MODERATE	LGALS12	ENSCAFG00000015091	Transcript	ENSCAFT00000049424	protein_coding	676	281	94	R/H	cGc/cAc	rs852921334	VGNC	-	tolerated(0.18)
18	53973009	C	G	missense_variant	MODERATE	LRRN4CL	ENSCAFG00000015703	Transcript	ENSCAFT00000024874	protein_coding	520	520	174	L/V	Ctg/Gtg	rs851227057	VGNC	-	tolerated(0.71)
18	53973079	T	C	missense_variant	MODERATE	LRRN4CL	ENSCAFG00000015703	Transcript	ENSCAFT00000024874	protein_coding	590	590	197	I/T	aTa/aCa	rs22613494	VGNC	-	tolerated(0.16)
18	53985428	A	G	missense_variant	MODERATE	UQCC3	ENSCAFG00000015715	Transcript	ENSCAFT00000024893	protein_coding	4	4	2	S/P	Tcg/Ccg	rs852680241	VGNC	-	deleterious_low_confidence(0)
18	53992024	C	G	missense_variant	MODERATE	METTL12	ENSCAFG00000029552	Transcript	ENSCAFT00000045159	protein_coding	141	141	47	R/S	agG/agC	rs850544361	HGNC	HGNC:33113	-
18	54027216	C	A	missense_variant	MODERATE	ROM1	ENSCAFG00000015786	Transcript	ENSCAFT00000025014	protein_coding	160	160	54	A/S	Gct/Tct	rs851832902	VGNC	-	tolerated(0.75)
18	54027216	C	A	missense_variant	MODERATE	ROM1	ENSCAFG00000015786	Transcript	ENSCAFT00000046369	protein_coding	160	160	54	A/S	Gct/Tct	rs851832902	VGNC	-	tolerated(0.75)
18	54101471	G	C	missense_variant	MODERATE	AHNAK	ENSCAFG00000032525	Transcript	ENSCAFT00000048755	protein_coding	3051	2948	983	G/A	gGc/gCc	rs22669850	VGNC	-	-
18	54102204	A	C	missense_variant	MODERATE	AHNAK	ENSCAFG00000032525	Transcript	ENSCAFT00000048755	protein_coding	3784	3681	1227	K/N	aaA/aaC	rs850997426	VGNC	-	-
18	54102305	G	A	missense_variant	MODERATE	AHNAK	ENSCAFG00000032525	Transcript	ENSCAFT00000048755	protein_coding	3885	3782	1261	G/D	gGc/gAc	-	VGNC	-	-
18	54103549	G	A	missense_variant	MODERATE	AHNAK	ENSCAFG00000032525	Transcript	ENSCAFT00000048755	protein_coding	5129	5026	1676	V/M	Gtg/Atg	rs22640604	VGNC	-	-
18	54103556	A	G	missense_variant	MODERATE	AHNAK	ENSCAFG00000032525	Transcript	ENSCAFT00000048755	protein_coding	5136	5033	1678	D/G	gAt/gGt	rs22640603	VGNC	-	-
18	54104184	A	C	missense_variant	MODERATE	AHNAK	ENSCAFG00000032525	Transcript	ENSCAFT00000048755	protein_coding	5764	5661	1887	K/N	aaA/aaC	rs22614792	VGNC	-	-
18	54104345	A	G	missense_variant	MODERATE	AHNAK	ENSCAFG00000032525	Transcript	ENSCAFT00000048755	protein_coding	5925	5822	1941	K/R	aAg/aGg	rs852270120	VGNC	-	-
18	54105400	G	A	missense_variant	MODERATE	AHNAK	ENSCAFG00000032525	Transcript	ENSCAFT00000048755	protein_coding	6980	6877	2293	D/N	Gat/Aat	rs852578614	VGNC	-	-
18	54108994	G	A	missense_variant	MODERATE	AHNAK	ENSCAFG00000032525	Transcript	ENSCAFT00000048755	protein_coding	10574	10471	3491	V/M	Gtg/Atg	rs852700129	VGNC	-	-
18	54110896	C	T	missense_variant	MODERATE	AHNAK	ENSCAFG00000032525	Transcript	ENSCAFT00000048755	protein_coding	12476	12373	4125	L/F	Ctc/Ttc	rs22652709	VGNC	-	-
18	54111142	C	T	missense_variant	MODERATE	AHNAK	ENSCAFG00000032525	Transcript	ENSCAFT00000048755	protein_coding	12722	12619	4207	P/S	Ccc/Tcc	-	VGNC	-	-
18	54111148	G	A	missense_variant	MODERATE	AHNAK	ENSCAFG00000032525	Transcript	ENSCAFT00000048755	protein_coding	12728	12625	4209	A/T	Gct/Act	-	VGNC	-	-
18	54111160	G	A	missense_variant	MODERATE	AHNAK	ENSCAFG00000032525	Transcript	ENSCAFT00000048755	protein_coding	12740	12637	4213	V/I	Gtc/Atc	-	VGNC	-	-
18	54363385	A	T	missense_variant	MODERATE	INCENP	ENSCAFG00000015888	Transcript	ENSCAFT00000025180	protein_coding	2515	2515	839	S/T	Tcc/Acc	rs22614769	VGNC	-	tolerated(0.3)
18	54363385	A	T	missense_variant	MODERATE	INCENP	ENSCAFG00000015888	Transcript	ENSCAFT00000046291	protein_coding	2204	2197	733	S/T	Tcc/Acc	rs22614769	VGNC	-	tolerated(0.27)
18	54509049	G	C	missense_variant	MODERATE	-	ENSCAFG00000030157	Transcript	ENSCAFT00000049710	protein_coding	314	314	105	P/R	cCc/cGc	-	-	-	-
18	54517560	G	A	missense_variant	MODERATE	RAB3IL1	ENSCAFG00000015918	Transcript	ENSCAFT00000025225	protein_coding	194	194	65	R/Q	cGa/cAa	rs852221630	VGNC	-	deleterious(0)
18	54521010	A	C	missense_variant	MODERATE	RAB3IL1	ENSCAFG00000015918	Transcript	ENSCAFT00000025225	protein_coding	869	869	290	K/T	aAg/aCg	rs851873816	VGNC	-	deleterious(0.03)
18	54900074	G	A	missense_variant	MODERATE	SYT7	ENSCAFG00000016121	Transcript	ENSCAFT00000025578	protein_coding	710	710	237	R/Q	cGg/cAg	rs851397709	VGNC	-	tolerated_low_confidence(0.62)
18	54900074	G	A	missense_variant	MODERATE	SYT7	ENSCAFG00000016121	Transcript	ENSCAFT00000025580	protein_coding	1149	716	239	R/Q	cGg/cAg	rs851397709	VGNC	-	tolerated_low_confidence(0.53)
18	54987464	T	G	missense_variant	MODERATE	CPSF7	ENSCAFG00000016152	Transcript	ENSCAFT00000025637	protein_coding	74	74	25	L/R	cTt/cGt	rs22647289	VGNC	-	tolerated_low_confidence(0.56)
18	55034518	G	A	missense_variant	MODERATE	-	ENSCAFG00000016171	Transcript	ENSCAFT00000025666	protein_coding	457	322	108	L/F	Ctc/Ttc	rs851862244	-	-	tolerated(0.52)
18	55111713	C	G	missense_variant	MODERATE	VWCE	ENSCAFG00000016302	Transcript	ENSCAFT00000025849	protein_coding	1240	1240	414	P/A	Cct/Gct	rs22615722	VGNC	-	tolerated(1)
18	55111713	C	G	missense_variant	MODERATE	VWCE	ENSCAFG00000016302	Transcript	ENSCAFT00000025852	protein_coding	1255	1255	419	P/A	Cct/Gct	rs22615722	VGNC	-	tolerated(1)
18	55111713	C	G	missense_variant	MODERATE	VWCE	ENSCAFG00000016302	Transcript	ENSCAFT00000044932	protein_coding	1081	1081	361	P/A	Cct/Gct	rs22615722	VGNC	-	tolerated(1)
18	55124493	G	A	missense_variant	MODERATE	VWCE	ENSCAFG00000016302	Transcript	ENSCAFT00000025849	protein_coding	2282	2282	761	G/E	gGa/gAa	rs22633896	VGNC	-	tolerated_low_confidence(0.59)
18	55124493	G	A	missense_variant	MODERATE	VWCE	ENSCAFG00000016302	Transcript	ENSCAFT00000025852	protein_coding	2279	2279	760	G/E	gGa/gAa	rs22633896	VGNC	-	tolerated_low_confidence(0.67)
18	55124493	G	A	missense_variant	MODERATE	VWCE	ENSCAFG00000016302	Transcript	ENSCAFT00000044932	protein_coding	2096	2096	699	G/E	gGa/gAa	rs22633896	VGNC	-	tolerated_low_confidence(0.65)
18	55156479	G	A	missense_variant	MODERATE	-	ENSCAFG00000016314	Transcript	ENSCAFT00000025886	protein_coding	856	856	286	P/S	Cct/Tct	rs852804628	-	-	tolerated(0.89)
18	55156479	G	A	missense_variant	MODERATE	-	ENSCAFG00000016314	Transcript	ENSCAFT00000049068	protein_coding	856	856	286	P/S	Cct/Tct	rs852804628	-	-	tolerated(0.87)
18	55156479	G	A	missense_variant	MODERATE	-	ENSCAFG00000016314	Transcript	ENSCAFT00000049893	protein_coding	1380	436	146	P/S	Cct/Tct	rs852804628	-	-	tolerated(0.99)
18	55157949	T	C	missense_variant	MODERATE	-	ENSCAFG00000016314	Transcript	ENSCAFT00000025886	protein_coding	689	689	230	D/G	gAc/gGc	rs850720105	-	-	tolerated(1)
18	55157949	T	C	missense_variant	MODERATE	-	ENSCAFG00000016314	Transcript	ENSCAFT00000049068	protein_coding	689	689	230	D/G	gAc/gGc	rs850720105	-	-	tolerated(1)
18	55157949	T	C	missense_variant	MODERATE	-	ENSCAFG00000016314	Transcript	ENSCAFT00000049893	protein_coding	1213	269	90	D/G	gAc/gGc	rs850720105	-	-	tolerated(1)
18	55162868	T	C	missense_variant	MODERATE	-	ENSCAFG00000016314	Transcript	ENSCAFT00000025886	protein_coding	106	106	36	K/E	Aag/Gag	rs22646458	-	-	deleterious(0)
18	55162868	T	C	missense_variant	MODERATE	-	ENSCAFG00000016314	Transcript	ENSCAFT00000049068	protein_coding	106	106	36	K/E	Aag/Gag	rs22646458	-	-	deleterious(0)
18	55223867	T	C	missense_variant	MODERATE	CD5	ENSCAFG00000016332	Transcript	ENSCAFT00000025910	protein_coding	332	332	111	H/R	cAc/cGc	rs851472873	VGNC	-	tolerated(0.56)
18	55223867	T	C	missense_variant	MODERATE	CD5	ENSCAFG00000016332	Transcript	ENSCAFT00000038823	protein_coding	771	374	125	H/R	cAc/cGc	rs851472873	VGNC	-	tolerated(0.57)
18	55437006	G	C	missense_variant	MODERATE	CCDC86	ENSCAFG00000016456	Transcript	ENSCAFT00000026081	protein_coding	541	541	181	L/V	Ctg/Gtg	rs851417136	VGNC	-	tolerated(1)
18	55437023	T	C	missense_variant	MODERATE	CCDC86	ENSCAFG00000016456	Transcript	ENSCAFT00000026081	protein_coding	524	524	175	K/R	aAg/aGg	rs851947696	VGNC	-	tolerated(0.19)
19	2014816	G	A	missense_variant	MODERATE	RNF150	ENSCAFG00000028804	Transcript	ENSCAFT00000043654	protein_coding	1019	919	307	A/T	Gcc/Acc	rs852917094	VGNC	-	tolerated_low_confidence(1)
19	2014816	G	A	missense_variant	MODERATE	RNF150	ENSCAFG00000028804	Transcript	ENSCAFT00000044982	protein_coding	1024	1024	342	A/T	Gcc/Acc	rs852917094	VGNC	-	tolerated(1)
19	2891329	G	C	missense_variant	MODERATE	MAML3	ENSCAFG00000003700	Transcript	ENSCAFT00000005950	protein_coding	219	219	73	L/F	ttG/ttC	rs852058813	HGNC	HGNC:16272	tolerated(0.71)
19	3590517	C	G	missense_variant	MODERATE	NOCT	ENSCAFG00000003725	Transcript	ENSCAFT00000005996	protein_coding	634	301	101	V/L	Gtg/Ctg	rs852661161	VGNC	-	tolerated(0.44)
19	15197444	A	C	missense_variant	MODERATE	FAT4	ENSCAFG00000003962	Transcript	ENSCAFT00000006363	protein_coding	9597	9597	3199	D/E	gaT/gaG	rs850860606	VGNC	-	-
19	17360208	C	T	missense_variant	MODERATE	-	ENSCAFG00000003988	Transcript	ENSCAFT00000006393	protein_coding	980	791	264	S/N	aGt/aAt	rs852441708	-	-	tolerated(0.28)
19	17462922	T	G	missense_variant	MODERATE	FGF2	ENSCAFG00000003996	Transcript	ENSCAFT00000006398	protein_coding	204	204	68	K/N	aaA/aaC	rs850962268	VGNC	-	tolerated(1)
19	17538657	A	T	missense_variant	MODERATE	BBS12	ENSCAFG00000003998	Transcript	ENSCAFT00000006401	protein_coding	1831	1831	611	C/S	Tgt/Agt	rs22696883	HGNC	HGNC:26648	tolerated(0.65)
19	18320730	C	A	missense_variant	MODERATE	CCNA2	ENSCAFG00000004133	Transcript	ENSCAFT00000006621	protein_coding	505	505	169	P/T	Cca/Aca	rs852018735	VGNC	-	tolerated(0.18)
19	18448428	C	A	missense_variant	MODERATE	ANXA5	ENSCAFG00000004151	Transcript	ENSCAFT00000006664	protein_coding	1591	893	298	S/Y	tCc/tAc	-	VGNC	-	deleterious(0)
19	18933686	G	A	missense_variant	MODERATE	TNIP3	ENSCAFG00000004160	Transcript	ENSCAFT00000006675	protein_coding	607	589	197	G/S	Ggc/Agc	rs853132716	VGNC	-	tolerated(1)
19	20730834	G	A	missense_variant	MODERATE	ARHGEF4	ENSCAFG00000004213	Transcript	ENSCAFT00000006766	protein_coding	1507	1507	503	A/T	Gcc/Acc	rs22750222	HGNC	HGNC:684	tolerated(0.33)
19	20775734	C	T	missense_variant	MODERATE	FAM168B	ENSCAFG00000004222	Transcript	ENSCAFT00000006770	protein_coding	59	49	17	A/T	Gcc/Acc	rs22750316	VGNC	-	tolerated_low_confidence(0.31)
19	21388015	C	T	missense_variant	MODERATE	-	ENSCAFG00000004229	Transcript	ENSCAFT00000006776	protein_coding	859	859	287	G/S	Ggc/Agc	rs8545133	-	-	tolerated(1)
19	23382636	G	C	missense_variant	MODERATE	CYP27C1	ENSCAFG00000004542	Transcript	ENSCAFT00000007320	protein_coding	459	459	153	E/D	gaG/gaC	rs22715046	HGNC	HGNC:33480	tolerated(0.89)
19	29130598	C	T	missense_variant	MODERATE	GLI2	ENSCAFG00000004821	Transcript	ENSCAFT00000007784	protein_coding	4734	4261	1421	V/M	Gtg/Atg	rs850549267	VGNC	-	tolerated(0.3)
19	29131339	T	C	missense_variant	MODERATE	GLI2	ENSCAFG00000004821	Transcript	ENSCAFT00000007784	protein_coding	3993	3520	1174	M/V	Atg/Gtg	rs22713511	VGNC	-	tolerated(0.37)
19	30178212	C	T	missense_variant	MODERATE	PTPN4	ENSCAFG00000004872	Transcript	ENSCAFT00000007849	protein_coding	474	457	153	A/T	Gct/Act	-	VGNC	-	tolerated(0.19)
19	45511675	G	A	missense_variant	MODERATE	ARHGAP15	ENSCAFG00000005473	Transcript	ENSCAFT00000008823	protein_coding	999	649	217	G/S	Ggt/Agt	rs853169652	VGNC	-	tolerated(0.95)
19	52798793	C	T	missense_variant	MODERATE	-	ENSCAFG00000005717	Transcript	ENSCAFT00000009249	protein_coding	8252	8252	2751	R/H	cGc/cAc	rs851322062	-	-	-
19	52798793	C	T	missense_variant	MODERATE	-	ENSCAFG00000005717	Transcript	ENSCAFT00000049432	protein_coding	5413	5174	1725	R/H	cGc/cAc	rs851322062	-	-	deleterious(0.01)
19	52828928	G	T	missense_variant	MODERATE	-	ENSCAFG00000005717	Transcript	ENSCAFT00000009249	protein_coding	5722	5722	1908	Q/K	Cag/Aag	rs851057520	-	-	-
19	52857772	T	C	missense_variant	MODERATE	-	ENSCAFG00000005717	Transcript	ENSCAFT00000009249	protein_coding	2480	2480	827	K/R	aAa/aGa	rs852686893	-	-	-
19	52857772	T	C	missense_variant	MODERATE	-	ENSCAFG00000005717	Transcript	ENSCAFT00000049028	protein_coding	3011	3011	1004	K/R	aAa/aGa	rs852686893	-	-	tolerated(0.77)
19	52857772	T	C	missense_variant	MODERATE	-	ENSCAFG00000005717	Transcript	ENSCAFT00000049432	protein_coding	1828	1589	530	K/R	aAa/aGa	rs852686893	-	-	tolerated(0.44)
19	52875811	C	T	missense_variant	MODERATE	-	ENSCAFG00000005717	Transcript	ENSCAFT00000009249	protein_coding	538	538	180	V/I	Gtc/Atc	rs851891267	-	-	-
19	52875811	C	T	missense_variant	MODERATE	-	ENSCAFG00000005717	Transcript	ENSCAFT00000049028	protein_coding	1801	1801	601	V/I	Gtc/Atc	rs851891267	-	-	tolerated(0.28)
19	52886151	A	T	missense_variant	MODERATE	-	ENSCAFG00000005717	Transcript	ENSCAFT00000049028	protein_coding	756	756	252	H/Q	caT/caA	rs851946351	-	-	tolerated(0.33)
19	53620891	G	C	missense_variant	MODERATE	FMNL2	ENSCAFG00000005811	Transcript	ENSCAFT00000009376	protein_coding	1630	1630	544	A/P	Gcc/Ccc	rs851181075	HGNC	HGNC:18267	-
19	53620891	G	C	missense_variant	MODERATE	FMNL2	ENSCAFG00000005811	Transcript	ENSCAFT00000043228	protein_coding	1431	1336	446	A/P	Gcc/Ccc	rs851181075	HGNC	HGNC:18267	-
2	956675	G	A	missense_variant	MODERATE	-	ENSCAFG00000003668	Transcript	ENSCAFT00000037531	protein_coding	1343	1343	448	R/K	aGa/aAa	-	-	-	tolerated_low_confidence(1)
2	1851986	G	T	missense_variant	MODERATE	-	ENSCAFG00000029571	Transcript	ENSCAFT00000043361	protein_coding	585	585	195	D/E	gaC/gaA	-	-	-	tolerated(1)
2	1852155	A	C	missense_variant	MODERATE	-	ENSCAFG00000029571	Transcript	ENSCAFT00000043361	protein_coding	416	416	139	V/G	gTa/gGa	-	-	-	tolerated(1)
2	4487775	A	G	missense_variant	MODERATE	-	ENSCAFG00000024834	Transcript	ENSCAFT00000038392	protein_coding	2165	2165	722	M/T	aTg/aCg	-	-	-	tolerated(0.14)
2	4487800	G	T	missense_variant	MODERATE	-	ENSCAFG00000024834	Transcript	ENSCAFT00000038392	protein_coding	2140	2140	714	Q/K	Cag/Aag	-	-	-	tolerated(1)
2	4487896	G	A	missense_variant	MODERATE	-	ENSCAFG00000024834	Transcript	ENSCAFT00000038392	protein_coding	2044	2044	682	L/F	Ctt/Ttt	rs850714301	-	-	tolerated(0.14)
2	4547056	G	A	missense_variant	MODERATE	-	ENSCAFG00000024834	Transcript	ENSCAFT00000038392	protein_coding	514	514	172	R/C	Cgc/Tgc	rs852503866	-	-	tolerated(0.05)
2	4874826	G	A	missense_variant	MODERATE	-	ENSCAFG00000023202	Transcript	ENSCAFT00000006211	protein_coding	2252	1868	623	A/V	gCt/gTt	-	-	-	deleterious(0)
2	4874826	G	A	missense_variant	MODERATE	-	ENSCAFG00000023202	Transcript	ENSCAFT00000035531	protein_coding	2951	2951	984	A/V	gCt/gTt	-	-	-	deleterious(0)
2	4874826	G	A	missense_variant	MODERATE	-	ENSCAFG00000023202	Transcript	ENSCAFT00000049648	protein_coding	2252	2030	677	A/V	gCt/gTt	-	-	-	tolerated(0.09)
2	4876393	G	A	missense_variant	MODERATE	-	ENSCAFG00000023202	Transcript	ENSCAFT00000006211	protein_coding	1954	1570	524	L/F	Ctt/Ttt	rs851228275	-	-	deleterious(0)
2	4876393	G	A	missense_variant	MODERATE	-	ENSCAFG00000023202	Transcript	ENSCAFT00000035531	protein_coding	2653	2653	885	L/F	Ctt/Ttt	rs851228275	-	-	deleterious(0)
2	4876393	G	A	missense_variant	MODERATE	-	ENSCAFG00000023202	Transcript	ENSCAFT00000049648	protein_coding	1954	1732	578	L/F	Ctt/Ttt	rs851228275	-	-	deleterious(0)
2	4991202	A	C	missense_variant	MODERATE	-	ENSCAFG00000023202	Transcript	ENSCAFT00000035531	protein_coding	870	870	290	I/M	atT/atG	-	-	-	tolerated(0.16)
2	5231830	G	A	missense_variant	MODERATE	-	ENSCAFG00000024687	Transcript	ENSCAFT00000038098	protein_coding	2043	1979	660	A/V	gCg/gTg	-	-	-	tolerated(0.33)
2	5254461	G	T	missense_variant	MODERATE	-	ENSCAFG00000024687	Transcript	ENSCAFT00000038098	protein_coding	824	760	254	Q/K	Cag/Aag	-	-	-	tolerated(1)
2	5271691	T	G	missense_variant	MODERATE	-	ENSCAFG00000024687	Transcript	ENSCAFT00000038098	protein_coding	165	101	34	D/A	gAt/gCt	-	-	-	tolerated_low_confidence(0.79)
2	5551704	C	G	missense_variant	MODERATE	-	ENSCAFG00000014758	Transcript	ENSCAFT00000023430	protein_coding	850	850	284	V/L	Gta/Cta	rs852367728	-	-	tolerated(0.17)
2	5551707	T	C	missense_variant	MODERATE	-	ENSCAFG00000014758	Transcript	ENSCAFT00000023430	protein_coding	847	847	283	I/V	Att/Gtt	rs852838198	-	-	tolerated(0.88)
2	5551725	T	C	missense_variant	MODERATE	-	ENSCAFG00000014758	Transcript	ENSCAFT00000023430	protein_coding	829	829	277	K/E	Aag/Gag	rs851656695	-	-	tolerated(0.21)
2	5551736	A	C	missense_variant,splice_region_variant	MODERATE	-	ENSCAFG00000014758	Transcript	ENSCAFT00000023430	protein_coding	818	818	273	L/R	cTa/cGa	rs852505635	-	-	deleterious(0.03)
2	5557315	C	T	missense_variant	MODERATE	-	ENSCAFG00000014758	Transcript	ENSCAFT00000023430	protein_coding	673	673	225	V/I	Gtt/Att	-	-	-	tolerated(0.06)
2	6722050	A	G	missense_variant	MODERATE	-	ENSCAFG00000023313	Transcript	ENSCAFT00000035793	protein_coding	1084	1033	345	K/E	Aag/Gag	-	-	-	tolerated(0.09)
2	6722068	G	A	missense_variant	MODERATE	-	ENSCAFG00000023313	Transcript	ENSCAFT00000035793	protein_coding	1102	1051	351	V/I	Gtt/Att	-	-	-	tolerated(0.1)
2	6722071	G	C	missense_variant	MODERATE	-	ENSCAFG00000023313	Transcript	ENSCAFT00000035793	protein_coding	1105	1054	352	V/L	Gta/Cta	-	-	-	tolerated(0.47)
2	6846508	G	A	missense_variant	MODERATE	MASTL	ENSCAFG00000004382	Transcript	ENSCAFT00000007043	protein_coding	769	769	257	V/I	Gta/Ata	rs22813774	VGNC	-	tolerated(0.77)
2	6846508	G	A	missense_variant	MODERATE	MASTL	ENSCAFG00000004382	Transcript	ENSCAFT00000045083	protein_coding	763	763	255	V/I	Gta/Ata	rs22813774	VGNC	-	tolerated(0.75)
2	7118632	T	A	missense_variant	MODERATE	-	ENSCAFG00000031840	Transcript	ENSCAFT00000044176	protein_coding	340	340	114	F/I	Ttt/Att	rs9109097	-	-	deleterious(0)
2	8837987	G	A	missense_variant	MODERATE	ARHGAP21	ENSCAFG00000004249	Transcript	ENSCAFT00000006820	protein_coding	1418	1418	473	R/H	cGt/cAt	rs851126329	VGNC	-	tolerated(0.17)
2	8837987	G	A	missense_variant	MODERATE	ARHGAP21	ENSCAFG00000004249	Transcript	ENSCAFT00000044523	protein_coding	1871	1466	489	R/H	cGt/cAt	rs851126329	VGNC	-	tolerated(0.15)
2	8838223	G	A	missense_variant	MODERATE	ARHGAP21	ENSCAFG00000004249	Transcript	ENSCAFT00000006820	protein_coding	1654	1654	552	G/S	Ggc/Agc	rs22857139	VGNC	-	tolerated_low_confidence(0.31)
2	8838223	G	A	missense_variant	MODERATE	ARHGAP21	ENSCAFG00000004249	Transcript	ENSCAFT00000044523	protein_coding	2107	1702	568	G/S	Ggc/Agc	rs22857139	VGNC	-	tolerated_low_confidence(0.32)
2	10497723	G	C	missense_variant	MODERATE	-	ENSCAFG00000004198	Transcript	ENSCAFT00000006742	protein_coding	185	185	62	T/S	aCc/aGc	-	-	-	tolerated(1)
2	14801036	T	A	missense_variant	MODERATE	-	ENSCAFG00000023408	Transcript	ENSCAFT00000035972	protein_coding	213	213	71	L/F	ttA/ttT	-	-	-	tolerated(0.35)
2	14801041	C	A	missense_variant	MODERATE	-	ENSCAFG00000023408	Transcript	ENSCAFT00000035972	protein_coding	208	208	70	G/C	Ggc/Tgc	-	-	-	deleterious(0)
2	15879755	T	C	missense_variant	MODERATE	ZNF438	ENSCAFG00000004017	Transcript	ENSCAFT00000006435	protein_coding	1397	1397	466	I/T	aTt/aCt	rs852004805	VGNC	-	tolerated(0.28)
2	15879755	T	C	missense_variant	MODERATE	ZNF438	ENSCAFG00000004017	Transcript	ENSCAFT00000049602	protein_coding	1512	1403	468	I/T	aTt/aCt	rs852004805	VGNC	-	tolerated(0.29)
2	16461688	C	G	missense_variant	MODERATE	JCAD	ENSCAFG00000003987	Transcript	ENSCAFT00000006392	protein_coding	3824	3551	1184	S/T	aGt/aCt	rs851350835	VGNC	-	tolerated(0.15)
2	16461689	T	C	missense_variant	MODERATE	JCAD	ENSCAFG00000003987	Transcript	ENSCAFT00000006392	protein_coding	3823	3550	1184	S/G	Agt/Ggt	rs851060727	VGNC	-	tolerated(0.35)
2	19091440	C	T	missense_variant	MODERATE	MRC1	ENSCAFG00000004496	Transcript	ENSCAFT00000007254	protein_coding	4330	4330	1444	V/M	Gtg/Atg	rs851571858	VGNC	-	tolerated(0.22)
2	19091440	C	T	missense_variant	MODERATE	MRC1	ENSCAFG00000004496	Transcript	ENSCAFT00000044300	protein_coding	4444	4390	1464	V/M	Gtg/Atg	rs851571858	VGNC	-	tolerated(0.25)
2	19999374	G	C	missense_variant	MODERATE	CUBN	ENSCAFG00000004568	Transcript	ENSCAFT00000007375	protein_coding	9362	9362	3121	S/T	aGc/aCc	rs22804606	VGNC	-	tolerated(0.27)
2	21098589	A	G	missense_variant	MODERATE	ITGA8	ENSCAFG00000004656	Transcript	ENSCAFT00000007509	protein_coding	218	218	73	K/R	aAa/aGa	rs851255793	VGNC	-	tolerated(1)
2	23191787	G	C	missense_variant	MODERATE	-	ENSCAFG00000023441	Transcript	ENSCAFT00000007637	protein_coding	229	229	77	A/P	Gct/Cct	rs851153995	-	-	tolerated(0.25)
2	23191787	G	C	missense_variant	MODERATE	-	ENSCAFG00000023441	Transcript	ENSCAFT00000036022	protein_coding	367	367	123	A/P	Gct/Cct	rs851153995	-	-	tolerated(0.22)
2	23191787	G	C	missense_variant	MODERATE	-	ENSCAFG00000023441	Transcript	ENSCAFT00000036074	protein_coding	420	226	76	A/P	Gct/Cct	rs851153995	-	-	tolerated(0.23)
2	23206468	G	T	missense_variant	MODERATE	-	ENSCAFG00000023441	Transcript	ENSCAFT00000007637	protein_coding	989	989	330	R/L	cGg/cTg	rs852115046	-	-	deleterious(0.03)
2	23206468	G	T	missense_variant	MODERATE	-	ENSCAFG00000023441	Transcript	ENSCAFT00000036022	protein_coding	1127	1127	376	R/L	cGg/cTg	rs852115046	-	-	deleterious(0.02)
2	23206468	G	T	missense_variant	MODERATE	-	ENSCAFG00000023441	Transcript	ENSCAFT00000036074	protein_coding	1180	986	329	R/L	cGg/cTg	rs852115046	-	-	deleterious(0.01)
2	23240715	G	A	missense_variant	MODERATE	-	ENSCAFG00000023349	Transcript	ENSCAFT00000035851	protein_coding	311	143	48	R/Q	cGg/cAg	rs850668804	-	-	tolerated(0.11)
2	23240715	G	A	missense_variant	MODERATE	-	ENSCAFG00000023349	Transcript	ENSCAFT00000035852	protein_coding	143	143	48	R/Q	cGg/cAg	rs850668804	-	-	tolerated(0.11)
2	23240784	A	G	missense_variant	MODERATE	-	ENSCAFG00000023349	Transcript	ENSCAFT00000035851	protein_coding	380	212	71	N/S	aAt/aGt	rs852437012	-	-	tolerated(0.06)
2	23240784	A	G	missense_variant	MODERATE	-	ENSCAFG00000023349	Transcript	ENSCAFT00000035852	protein_coding	212	212	71	N/S	aAt/aGt	rs852437012	-	-	tolerated(0.06)
2	23240798	G	C	missense_variant	MODERATE	-	ENSCAFG00000023349	Transcript	ENSCAFT00000035851	protein_coding	394	226	76	A/P	Gct/Cct	rs852624678	-	-	tolerated(0.23)
2	23240798	G	C	missense_variant	MODERATE	-	ENSCAFG00000023349	Transcript	ENSCAFT00000035852	protein_coding	226	226	76	A/P	Gct/Cct	rs852624678	-	-	tolerated(0.23)
2	24890861	C	T	missense_variant	MODERATE	USP6NL	ENSCAFG00000004866	Transcript	ENSCAFT00000007841	protein_coding	1762	1679	560	A/V	gCa/gTa	rs22751638	VGNC	-	tolerated_low_confidence(0.31)
2	28168159	C	A	missense_variant	MODERATE	TAF3	ENSCAFG00000005022	Transcript	ENSCAFT00000008068	protein_coding	483	483	161	E/D	gaG/gaT	rs851956344	VGNC	-	-
2	30028961	C	A	missense_variant	MODERATE	IL15RA	ENSCAFG00000005213	Transcript	ENSCAFT00000038309	protein_coding	843	697	233	Q/K	Caa/Aaa	rs850939325	VGNC	-	tolerated(0.4)
2	30186794	T	C	missense_variant	MODERATE	FAM208B	ENSCAFG00000005226	Transcript	ENSCAFT00000008426	protein_coding	4097	4097	1366	Q/R	cAg/cGg	rs22779197	VGNC	-	deleterious(0.01)
2	34716097	T	C	missense_variant	MODERATE	PROB1	ENSCAFG00000024193	Transcript	ENSCAFT00000037411	protein_coding	1690	1690	564	T/A	Acg/Gcg	rs850549174	VGNC	-	tolerated_low_confidence(0.2)
2	36356860	T	C	missense_variant	MODERATE	-	ENSCAFG00000028543	Transcript	ENSCAFT00000037814	protein_coding	91	91	31	S/P	Tct/Cct	-	-	-	tolerated(1)
2	36356872	A	G	missense_variant	MODERATE	-	ENSCAFG00000028543	Transcript	ENSCAFT00000037814	protein_coding	103	103	35	T/A	Act/Gct	-	-	-	tolerated(0.67)
2	36356899	G	C	missense_variant	MODERATE	-	ENSCAFG00000028543	Transcript	ENSCAFT00000037814	protein_coding	130	130	44	G/R	Ggg/Cgg	-	-	-	tolerated(1)
2	36601129	A	G	missense_variant	MODERATE	RELL2	ENSCAFG00000006185	Transcript	ENSCAFT00000010006	protein_coding	854	791	264	Q/R	cAa/cGa	rs853130839	VGNC	-	tolerated_low_confidence(0.07)
2	36615434	T	C	missense_variant	MODERATE	ARAP3	ENSCAFG00000006214	Transcript	ENSCAFT00000010054	protein_coding	4556	4556	1519	N/S	aAt/aGt	rs852946979	VGNC	-	tolerated_low_confidence(0.4)
2	45365379	G	T	missense_variant	MODERATE	PLK2	ENSCAFG00000006975	Transcript	ENSCAFT00000011211	protein_coding	248	69	23	D/E	gaC/gaA	rs851510887	VGNC	-	tolerated_low_confidence(0.16)
2	45365380	T	C	missense_variant	MODERATE	PLK2	ENSCAFG00000006975	Transcript	ENSCAFT00000011211	protein_coding	247	68	23	D/G	gAc/gGc	rs853004607	VGNC	-	tolerated_low_confidence(1)
2	54298841	G	A	missense_variant	MODERATE	CENPH	ENSCAFG00000007717	Transcript	ENSCAFT00000012353	protein_coding	701	701	234	R/Q	cGg/cAg	rs850620574	VGNC	-	tolerated(1)
2	54336313	T	G	missense_variant	MODERATE	-	ENSCAFG00000007757	Transcript	ENSCAFT00000012390	protein_coding	409	409	137	I/L	Ata/Cta	-	-	-	tolerated(1)
2	54693704	C	T	missense_variant	MODERATE	BDP1	ENSCAFG00000007822	Transcript	ENSCAFT00000012510	protein_coding	3863	3863	1288	A/V	gCa/gTa	rs850670739	VGNC	-	tolerated(0.12)
2	54693704	C	T	missense_variant	MODERATE	BDP1	ENSCAFG00000007822	Transcript	ENSCAFT00000049989	protein_coding	3869	3869	1290	A/V	gCa/gTa	rs850670739	VGNC	-	tolerated(0.12)
2	54702027	G	A	missense_variant	MODERATE	BDP1	ENSCAFG00000007822	Transcript	ENSCAFT00000012510	protein_coding	4771	4771	1591	E/K	Gaa/Aaa	rs9127415	VGNC	-	tolerated(0.05)
2	54702027	G	A	missense_variant	MODERATE	BDP1	ENSCAFG00000007822	Transcript	ENSCAFT00000049989	protein_coding	4777	4777	1593	E/K	Gaa/Aaa	rs9127415	VGNC	-	tolerated(0.05)
2	54707563	T	A	missense_variant	MODERATE	BDP1	ENSCAFG00000007822	Transcript	ENSCAFT00000012510	protein_coding	5039	5039	1680	I/N	aTt/aAt	rs8914881	VGNC	-	tolerated(1)
2	54707563	T	A	missense_variant	MODERATE	BDP1	ENSCAFG00000007822	Transcript	ENSCAFT00000049989	protein_coding	5048	5048	1683	I/N	aTt/aAt	rs8914881	VGNC	-	tolerated(1)
2	55244491	T	C	missense_variant	MODERATE	MAP1B	ENSCAFG00000007950	Transcript	ENSCAFT00000012709	protein_coding	3292	2561	854	L/P	cTc/cCc	rs851177403	VGNC	-	-
2	55244547	G	C	missense_variant	MODERATE	MAP1B	ENSCAFG00000007950	Transcript	ENSCAFT00000012709	protein_coding	3348	2617	873	A/P	Gcg/Ccg	rs851882293	VGNC	-	-
2	58361090	G	A	missense_variant	MODERATE	CCDC113	ENSCAFG00000008509	Transcript	ENSCAFT00000013500	protein_coding	71	71	24	T/I	aCt/aTt	rs851706366	VGNC	-	tolerated(0.66)
2	59102886	T	C	missense_variant	MODERATE	PLLP	ENSCAFG00000008782	Transcript	ENSCAFT00000013947	protein_coding	115	115	39	F/L	Ttc/Ctc	-	VGNC	-	tolerated(1)
2	60429800	C	G	missense_variant	MODERATE	LPCAT2	ENSCAFG00000009407	Transcript	ENSCAFT00000014968	protein_coding	1286	1158	386	E/D	gaG/gaC	rs851488110	VGNC	-	tolerated(0.27)
2	62138840	C	A	missense_variant	MODERATE	RPGRIP1L	ENSCAFG00000009486	Transcript	ENSCAFT00000015079	protein_coding	3159	3152	1051	A/E	gCa/gAa	rs851223251	VGNC	-	tolerated(0.18)
2	62138840	C	A	missense_variant	MODERATE	RPGRIP1L	ENSCAFG00000009486	Transcript	ENSCAFT00000045765	protein_coding	3152	3152	1051	A/E	gCa/gAa	rs851223251	VGNC	-	tolerated(0.15)
2	64647811	C	T	missense_variant	MODERATE	NOD2	ENSCAFG00000009818	Transcript	ENSCAFT00000015589	protein_coding	3066	2564	855	R/H	cGt/cAt	rs22792936	VGNC	-	tolerated(0.86)
2	64655343	C	T	missense_variant	MODERATE	NOD2	ENSCAFG00000009818	Transcript	ENSCAFT00000015589	protein_coding	2382	1880	627	R/H	cGc/cAc	rs8647665	VGNC	-	tolerated(0.55)
2	64655535	G	C	missense_variant	MODERATE	NOD2	ENSCAFG00000009818	Transcript	ENSCAFT00000015589	protein_coding	2190	1688	563	T/S	aCc/aGc	rs8647663	VGNC	-	tolerated(0.74)
2	64655650	A	G	missense_variant	MODERATE	NOD2	ENSCAFG00000009818	Transcript	ENSCAFT00000015589	protein_coding	2075	1573	525	W/R	Tgg/Cgg	rs8647662	VGNC	-	tolerated(0.9)
2	64655691	T	C	missense_variant	MODERATE	NOD2	ENSCAFG00000009818	Transcript	ENSCAFT00000015589	protein_coding	2034	1532	511	H/R	cAc/cGc	rs8647661	VGNC	-	tolerated(0.34)
2	64685071	A	C	missense_variant	MODERATE	SNX20	ENSCAFG00000009824	Transcript	ENSCAFT00000015601	protein_coding	205	71	24	K/T	aAg/aCg	rs8597269	VGNC	-	tolerated_low_confidence(0.31)
2	64685100	C	T	missense_variant	MODERATE	SNX20	ENSCAFG00000009824	Transcript	ENSCAFT00000015601	protein_coding	234	100	34	L/F	Ctc/Ttc	rs22817216	VGNC	-	tolerated(0.36)
2	64685115	C	T	missense_variant	MODERATE	SNX20	ENSCAFG00000009824	Transcript	ENSCAFT00000015601	protein_coding	249	115	39	P/S	Cct/Tct	rs22817215	VGNC	-	tolerated(0.2)
2	65011159	T	C	missense_variant	MODERATE	ADCY7	ENSCAFG00000009913	Transcript	ENSCAFT00000015776	protein_coding	2632	2326	776	S/G	Agc/Ggc	rs22811374	VGNC	-	tolerated(0.46)
2	67356688	C	T	missense_variant	MODERATE	PHKB	ENSCAFG00000010225	Transcript	ENSCAFT00000016233	protein_coding	1075	1075	359	D/N	Gat/Aat	rs852531980	VGNC	-	tolerated(0.09)
2	67356688	C	T	missense_variant	MODERATE	PHKB	ENSCAFG00000010225	Transcript	ENSCAFT00000035137	protein_coding	1809	1054	352	D/N	Gat/Aat	rs852531980	VGNC	-	tolerated(0.09)
2	68526502	G	A	missense_variant	MODERATE	S100PBP	ENSCAFG00000010456	Transcript	ENSCAFT00000016595	protein_coding	774	659	220	P/L	cCt/cTt	rs852777238	VGNC	-	deleterious(0.04)
2	68885914	C	G	missense_variant	MODERATE	-	ENSCAFG00000030198	Transcript	ENSCAFT00000048706	protein_coding	529	529	177	R/G	Cgc/Ggc	-	-	-	-
2	68971685	G	C	missense_variant	MODERATE	-	ENSCAFG00000023364	Transcript	ENSCAFT00000035878	protein_coding	208	208	70	E/Q	Gag/Cag	rs851126463	-	-	tolerated(0.69)
2	69326183	C	T	missense_variant	MODERATE	-	ENSCAFG00000010825	Transcript	ENSCAFT00000017200	protein_coding	940	940	314	R/W	Cgg/Tgg	rs851646744	-	-	deleterious(0)
2	69412063	T	C	missense_variant	MODERATE	COL16A1	ENSCAFG00000010930	Transcript	ENSCAFT00000017413	protein_coding	8	8	3	V/A	gTa/gCa	rs852094440	VGNC	-	-
2	69412063	T	C	missense_variant	MODERATE	COL16A1	ENSCAFG00000010930	Transcript	ENSCAFT00000044541	protein_coding	365	8	3	V/A	gTa/gCa	rs852094440	VGNC	-	tolerated(0.88)
2	69429697	C	T	missense_variant	MODERATE	COL16A1	ENSCAFG00000010930	Transcript	ENSCAFT00000017413	protein_coding	2264	2264	755	A/V	gCg/gTg	rs851462038	VGNC	-	-
2	69429697	C	T	missense_variant	MODERATE	COL16A1	ENSCAFG00000010930	Transcript	ENSCAFT00000044541	protein_coding	2621	2264	755	A/V	gCg/gTg	rs851462038	VGNC	-	tolerated(0.55)
2	69439395	A	G	missense_variant	MODERATE	COL16A1	ENSCAFG00000010930	Transcript	ENSCAFT00000044541	protein_coding	3452	3095	1032	K/R	aAg/aGg	rs853105066	VGNC	-	deleterious_low_confidence(0.01)
2	71471740	C	A	missense_variant	MODERATE	TMEM200B	ENSCAFG00000011674	Transcript	ENSCAFT00000018515	protein_coding	667	667	223	R/S	Cgt/Agt	rs22770577	VGNC	-	tolerated(1)
2	71471788	A	C	missense_variant	MODERATE	TMEM200B	ENSCAFG00000011674	Transcript	ENSCAFT00000018515	protein_coding	715	715	239	T/P	Acc/Ccc	rs22770579	VGNC	-	tolerated(0.31)
2	71490861	G	A	missense_variant	MODERATE	EPB41	ENSCAFG00000011677	Transcript	ENSCAFT00000029499	protein_coding	2157	236	79	S/L	tCg/tTg	rs22782144	VGNC	-	tolerated_low_confidence(0.2)
2	72003937	T	C	missense_variant	MODERATE	PHACTR4	ENSCAFG00000011801	Transcript	ENSCAFT00000018754	protein_coding	631	631	211	M/V	Atg/Gtg	rs851230292	VGNC	-	tolerated(0.25)
2	72003937	T	C	missense_variant	MODERATE	PHACTR4	ENSCAFG00000011801	Transcript	ENSCAFT00000042737	protein_coding	1151	631	211	M/V	Atg/Gtg	rs851230292	VGNC	-	tolerated(0.26)
2	72494779	A	G	missense_variant	MODERATE	THEMIS2	ENSCAFG00000011995	Transcript	ENSCAFT00000019051	protein_coding	412	412	138	Y/H	Tac/Cac	rs851703500	VGNC	-	tolerated(1)
2	72494779	A	G	missense_variant	MODERATE	THEMIS2	ENSCAFG00000011995	Transcript	ENSCAFT00000046766	protein_coding	734	412	138	Y/H	Tac/Cac	rs851703500	VGNC	-	tolerated(1)
2	72640837	T	G	missense_variant	MODERATE	IFI6	ENSCAFG00000012046	Transcript	ENSCAFT00000019124	protein_coding	240	94	32	Y/D	Tat/Gat	rs850700524	VGNC	-	tolerated(0.64)
2	72688530	G	T	missense_variant	MODERATE	FGR	ENSCAFG00000012070	Transcript	ENSCAFT00000019186	protein_coding	1765	1073	358	G/V	gGg/gTg	rs853129824	VGNC	-	tolerated(1)
2	72688535	T	A	missense_variant	MODERATE	FGR	ENSCAFG00000012070	Transcript	ENSCAFT00000019186	protein_coding	1770	1078	360	W/R	Tgg/Agg	rs850641026	VGNC	-	deleterious(0)
2	72688536	G	T	missense_variant	MODERATE	FGR	ENSCAFG00000012070	Transcript	ENSCAFT00000019186	protein_coding	1771	1079	360	W/L	tGg/tTg	rs852491909	VGNC	-	deleterious(0.02)
2	72910127	T	C	missense_variant	MODERATE	MAP3K6	ENSCAFG00000012144	Transcript	ENSCAFT00000019323	protein_coding	2004	1130	377	M/T	aTg/aCg	rs851595181	VGNC	-	tolerated(1)
2	72910293	A	G	missense_variant	MODERATE	MAP3K6	ENSCAFG00000012144	Transcript	ENSCAFT00000019323	protein_coding	2090	1216	406	T/A	Act/Gct	rs852121509	VGNC	-	tolerated(0.27)
2	72910636	C	T	missense_variant	MODERATE	SYTL1	ENSCAFG00000012169	Transcript	ENSCAFT00000019337	protein_coding	2110	1984	662	V/I	Gta/Ata	rs851377496	HGNC	HGNC:15584	-
2	72910924	A	G	missense_variant	MODERATE	MAP3K6	ENSCAFG00000012144	Transcript	ENSCAFT00000019323	protein_coding	2361	1487	496	K/R	aAg/aGg	rs851505958	VGNC	-	tolerated(0.2)
2	72910924	A	G	missense_variant	MODERATE	SYTL1	ENSCAFG00000012169	Transcript	ENSCAFT00000019337	protein_coding	1822	1696	566	F/L	Ttc/Ctc	rs851505958	HGNC	HGNC:15584	-
2	72914096	G	C	missense_variant	MODERATE	MAP3K6	ENSCAFG00000012144	Transcript	ENSCAFT00000019323	protein_coding	3539	2665	889	A/P	Gcc/Ccc	rs850987610	VGNC	-	tolerated(0.1)
2	73509862	C	T	missense_variant	MODERATE	RPS6KA1	ENSCAFG00000012408	Transcript	ENSCAFT00000019791	protein_coding	1282	1282	428	V/I	Gtt/Att	rs852665561	VGNC	-	tolerated(0.13)
2	73509862	C	T	missense_variant	MODERATE	RPS6KA1	ENSCAFG00000012408	Transcript	ENSCAFT00000019797	protein_coding	1805	1678	560	V/I	Gtt/Att	rs852665561	VGNC	-	tolerated(0.15)
2	73667405	G	A	missense_variant	MODERATE	ZNF683	ENSCAFG00000012496	Transcript	ENSCAFT00000035267	protein_coding	1337	1337	446	C/Y	tGt/tAt	rs852860607	VGNC	-	tolerated(0.16)
2	73733583	G	A	missense_variant	MODERATE	UBXN11	ENSCAFG00000012551	Transcript	ENSCAFT00000019931	protein_coding	782	782	261	R/Q	cGa/cAa	rs852612085	VGNC	-	tolerated(1)
2	73733583	G	A	missense_variant	MODERATE	UBXN11	ENSCAFG00000012551	Transcript	ENSCAFT00000019951	protein_coding	975	785	262	R/Q	cGa/cAa	rs852612085	VGNC	-	tolerated(1)
2	73820627	G	C	missense_variant	MODERATE	ZNF593	ENSCAFG00000030699	Transcript	ENSCAFT00000043814	protein_coding	921	122	41	P/R	cCg/cGg	-	HGNC	HGNC:30943	deleterious_low_confidence(0)
2	74303687	T	G	missense_variant	MODERATE	MAN1C1	ENSCAFG00000012769	Transcript	ENSCAFT00000020252	protein_coding	356	356	119	E/A	gAg/gCg	rs850923831	VGNC	-	tolerated(0.27)
2	74303946	A	G	missense_variant,splice_region_variant	MODERATE	MAN1C1	ENSCAFG00000012769	Transcript	ENSCAFT00000020252	protein_coding	97	97	33	S/P	Tcc/Ccc	-	VGNC	-	deleterious(0)
2	74554963	C	T	missense_variant	MODERATE	-	ENSCAFG00000030331	Transcript	ENSCAFT00000020474	protein_coding	554	554	185	R/H	cGt/cAt	rs22793910	-	-	deleterious(0)
2	75497309	T	C	missense_variant	MODERATE	MYOM3	ENSCAFG00000013042	Transcript	ENSCAFT00000020713	protein_coding	1244	958	320	W/R	Tgg/Cgg	rs22767166	VGNC	-	tolerated(0.4)
2	75665527	C	G	missense_variant	MODERATE	FUCA1	ENSCAFG00000013073	Transcript	ENSCAFT00000020742	protein_coding	629	40	14	L/V	Ctg/Gtg	-	VGNC	-	tolerated(0.23)
2	75665543	C	T	missense_variant	MODERATE	FUCA1	ENSCAFG00000013073	Transcript	ENSCAFT00000020742	protein_coding	645	56	19	P/L	cCg/cTg	rs851092898	VGNC	-	tolerated(0.86)
2	77369306	A	G	missense_variant	MODERATE	LDLRAD2	ENSCAFG00000014779	Transcript	ENSCAFT00000023461	protein_coding	775	775	259	S/P	Tcc/Ccc	rs851909203	HGNC	HGNC:32071	tolerated(1)
2	77887369	C	A	missense_variant	MODERATE	-	ENSCAFG00000014958	Transcript	ENSCAFT00000023731	protein_coding	378	378	126	K/N	aaG/aaT	-	-	-	tolerated(0.18)
2	77887371	T	C	missense_variant	MODERATE	-	ENSCAFG00000014958	Transcript	ENSCAFT00000023731	protein_coding	376	376	126	K/E	Aag/Gag	-	-	-	tolerated(0.6)
2	78268537	G	A	missense_variant	MODERATE	DDOST	ENSCAFG00000015041	Transcript	ENSCAFT00000023880	protein_coding	35	35	12	G/D	gGc/gAc	rs852009244	VGNC	-	tolerated_low_confidence(0.12)
2	78273856	C	A	missense_variant	MODERATE	DDOST	ENSCAFG00000015041	Transcript	ENSCAFT00000023880	protein_coding	836	836	279	S/Y	tCc/tAc	rs852014816	VGNC	-	deleterious(0.01)
2	79021397	G	A	missense_variant	MODERATE	TMCO4	ENSCAFG00000015128	Transcript	ENSCAFT00000024023	protein_coding	1726	1726	576	A/T	Gct/Act	rs852518316	VGNC	-	tolerated_low_confidence(0.42)
2	79413871	C	T	missense_variant	MODERATE	UBR4	ENSCAFG00000015314	Transcript	ENSCAFT00000024347	protein_coding	1000	623	208	S/L	tCa/tTa	rs22785028	VGNC	-	-
2	79439123	A	G	missense_variant	MODERATE	UBR4	ENSCAFG00000015314	Transcript	ENSCAFT00000024347	protein_coding	3435	3058	1020	M/V	Atg/Gtg	rs852672360	VGNC	-	-
2	79453331	A	G	missense_variant	MODERATE	UBR4	ENSCAFG00000015314	Transcript	ENSCAFT00000024347	protein_coding	5649	5272	1758	T/A	Act/Gct	rs852735590	VGNC	-	-
2	79855413	C	G	missense_variant	MODERATE	PAX7	ENSCAFG00000015539	Transcript	ENSCAFT00000024687	protein_coding	917	917	306	R/P	cGg/cCg	rs851490989	HGNC	HGNC:8621	tolerated(1)
2	81167548	G	A	missense_variant	MODERATE	SDHB	ENSCAFG00000015832	Transcript	ENSCAFT00000025080	protein_coding	126	113	38	R/Q	cGa/cAa	rs852639517	VGNC	-	tolerated(0.09)
2	81203298	A	G	missense_variant	MODERATE	ATP13A2	ENSCAFG00000015840	Transcript	ENSCAFT00000025109	protein_coding	449	251	84	H/R	cAc/cGc	rs852341627	VGNC	-	tolerated(0.77)
2	81221722	G	A	missense_variant,splice_region_variant	MODERATE	MFAP2	ENSCAFG00000015854	Transcript	ENSCAFT00000025127	protein_coding	167	128	43	G/D	gGc/gAc	rs852203789	VGNC	-	tolerated_low_confidence(1)
2	81224590	A	G	missense_variant	MODERATE	CROCC	ENSCAFG00000015879	Transcript	ENSCAFT00000025161	protein_coding	6031	6031	2011	S/P	Tcc/Ccc	rs852329242	HGNC	HGNC:21299	-
2	81224590	A	G	missense_variant	MODERATE	CROCC	ENSCAFG00000015879	Transcript	ENSCAFT00000047339	protein_coding	6031	6031	2011	S/P	Tcc/Ccc	rs852329242	HGNC	HGNC:21299	-
2	81234298	C	G	missense_variant	MODERATE	CROCC	ENSCAFG00000015879	Transcript	ENSCAFT00000025161	protein_coding	4393	4393	1465	G/R	Ggg/Cgg	-	HGNC	HGNC:21299	-
2	81234298	C	G	missense_variant	MODERATE	CROCC	ENSCAFG00000015879	Transcript	ENSCAFT00000047339	protein_coding	4393	4393	1465	G/R	Ggg/Cgg	-	HGNC	HGNC:21299	-
2	81234306	A	G	missense_variant	MODERATE	CROCC	ENSCAFG00000015879	Transcript	ENSCAFT00000025161	protein_coding	4385	4385	1462	F/S	tTc/tCc	-	HGNC	HGNC:21299	-
2	81234306	A	G	missense_variant	MODERATE	CROCC	ENSCAFG00000015879	Transcript	ENSCAFT00000047339	protein_coding	4385	4385	1462	F/S	tTc/tCc	-	HGNC	HGNC:21299	-
2	81234313	T	G	missense_variant	MODERATE	CROCC	ENSCAFG00000015879	Transcript	ENSCAFT00000025161	protein_coding	4378	4378	1460	T/P	Acc/Ccc	-	HGNC	HGNC:21299	-
2	81234313	T	G	missense_variant	MODERATE	CROCC	ENSCAFG00000015879	Transcript	ENSCAFT00000047339	protein_coding	4378	4378	1460	T/P	Acc/Ccc	-	HGNC	HGNC:21299	-
2	81234328	G	C	missense_variant	MODERATE	CROCC	ENSCAFG00000015879	Transcript	ENSCAFT00000025161	protein_coding	4363	4363	1455	P/A	Ccc/Gcc	-	HGNC	HGNC:21299	-
2	81234328	G	C	missense_variant	MODERATE	CROCC	ENSCAFG00000015879	Transcript	ENSCAFT00000047339	protein_coding	4363	4363	1455	P/A	Ccc/Gcc	-	HGNC	HGNC:21299	-
2	81234399	T	G	missense_variant	MODERATE	CROCC	ENSCAFG00000015879	Transcript	ENSCAFT00000025161	protein_coding	4292	4292	1431	D/A	gAt/gCt	-	HGNC	HGNC:21299	-
2	81234399	T	G	missense_variant	MODERATE	CROCC	ENSCAFG00000015879	Transcript	ENSCAFT00000047339	protein_coding	4292	4292	1431	D/A	gAt/gCt	-	HGNC	HGNC:21299	-
2	81256253	A	G	missense_variant	MODERATE	CROCC	ENSCAFG00000015879	Transcript	ENSCAFT00000025161	protein_coding	593	593	198	V/A	gTa/gCa	rs851967195	HGNC	HGNC:21299	-
2	81256253	A	G	missense_variant	MODERATE	CROCC	ENSCAFG00000015879	Transcript	ENSCAFT00000047339	protein_coding	593	593	198	V/A	gTa/gCa	rs851967195	HGNC	HGNC:21299	-
2	81491082	G	A	missense_variant	MODERATE	ARHGEF19	ENSCAFG00000015945	Transcript	ENSCAFT00000025253	protein_coding	440	440	147	R/Q	cGg/cAg	rs852263757	VGNC	-	deleterious_low_confidence(0.04)
2	81497074	C	A	missense_variant	MODERATE	ARHGEF19	ENSCAFG00000015945	Transcript	ENSCAFT00000025253	protein_coding	1938	1938	646	H/Q	caC/caA	rs22816273	VGNC	-	tolerated(1)
2	81616010	G	A	missense_variant	MODERATE	-	ENSCAFG00000016098	Transcript	ENSCAFT00000025557	protein_coding	2266	1727	576	T/M	aCg/aTg	rs22789357	-	-	tolerated(0.34)
2	81617530	T	C	missense_variant	MODERATE	-	ENSCAFG00000016098	Transcript	ENSCAFT00000025557	protein_coding	1899	1360	454	T/A	Acc/Gcc	rs852560765	-	-	tolerated(1)
2	81617581	T	C	missense_variant	MODERATE	-	ENSCAFG00000016098	Transcript	ENSCAFT00000025557	protein_coding	1848	1309	437	R/G	Agg/Ggg	rs851017834	-	-	tolerated(1)
2	81628035	A	G	missense_variant,splice_region_variant	MODERATE	HSPB7	ENSCAFG00000016116	Transcript	ENSCAFT00000025563	protein_coding	106	106	36	I/V	Atc/Gtc	rs22767304	HGNC	HGNC:5249	tolerated_low_confidence(0.13)
2	81687469	T	G	missense_variant	MODERATE	-	ENSCAFG00000016132	Transcript	ENSCAFT00000025602	protein_coding	9851	9851	3284	K/T	aAa/aCa	rs851725704	-	-	-
2	81860667	T	C	missense_variant	MODERATE	SLC25A34	ENSCAFG00000016153	Transcript	ENSCAFT00000025639	protein_coding	847	847	283	K/E	Aag/Gag	rs852242120	VGNC	-	deleterious(0)
2	81957497	A	C	missense_variant	MODERATE	DDI2	ENSCAFG00000016220	Transcript	ENSCAFT00000035715	protein_coding	134	134	45	I/S	aTc/aGc	rs852297511	HGNC	HGNC:24578	tolerated(0.32)
2	84054853	C	T	missense_variant	MODERATE	VPS13D	ENSCAFG00000016397	Transcript	ENSCAFT00000025995	protein_coding	8075	8075	2692	R/H	cGc/cAc	rs852936298	VGNC	-	tolerated(0.14)
2	84054853	C	T	missense_variant	MODERATE	VPS13D	ENSCAFG00000016397	Transcript	ENSCAFT00000026009	protein_coding	8139	8063	2688	R/H	cGc/cAc	rs852936298	VGNC	-	tolerated(0.15)
2	84097613	A	C	missense_variant	MODERATE	VPS13D	ENSCAFG00000016397	Transcript	ENSCAFT00000025995	protein_coding	5421	5421	1807	N/K	aaT/aaG	rs850902284	VGNC	-	tolerated(0.33)
2	84097613	A	C	missense_variant	MODERATE	VPS13D	ENSCAFG00000016397	Transcript	ENSCAFT00000026009	protein_coding	5485	5409	1803	N/K	aaT/aaG	rs850902284	VGNC	-	tolerated(0.25)
2	84097857	C	A	missense_variant	MODERATE	VPS13D	ENSCAFG00000016397	Transcript	ENSCAFT00000025995	protein_coding	5177	5177	1726	R/L	cGg/cTg	rs851716443	VGNC	-	deleterious(0.02)
2	84097857	C	A	missense_variant	MODERATE	VPS13D	ENSCAFG00000016397	Transcript	ENSCAFT00000026009	protein_coding	5241	5165	1722	R/L	cGg/cTg	rs851716443	VGNC	-	deleterious(0.02)
2	84098329	T	C	missense_variant	MODERATE	VPS13D	ENSCAFG00000016397	Transcript	ENSCAFT00000025995	protein_coding	4705	4705	1569	T/A	Acc/Gcc	rs22856519	VGNC	-	tolerated(0.87)
2	84098329	T	C	missense_variant	MODERATE	VPS13D	ENSCAFG00000016397	Transcript	ENSCAFT00000026009	protein_coding	4769	4693	1565	T/A	Acc/Gcc	rs22856519	VGNC	-	tolerated(0.7)
2	84269669	T	G	missense_variant,splice_region_variant	MODERATE	MIIP	ENSCAFG00000016433	Transcript	ENSCAFT00000026048	protein_coding	1099	1054	352	M/L	Atg/Ctg	rs851926958	VGNC	-	tolerated(1)
2	84269669	T	G	missense_variant,splice_region_variant	MODERATE	MIIP	ENSCAFG00000016433	Transcript	ENSCAFT00000047103	protein_coding	1108	1063	355	M/L	Atg/Ctg	rs851926958	VGNC	-	tolerated(1)
2	84457908	A	G	missense_variant	MODERATE	-	ENSCAFG00000016569	Transcript	ENSCAFT00000026240	protein_coding	1528	1528	510	S/P	Tca/Cca	rs22777783	-	-	deleterious_low_confidence(0)
2	84457980	T	C	missense_variant	MODERATE	-	ENSCAFG00000016569	Transcript	ENSCAFT00000026240	protein_coding	1456	1456	486	K/E	Aag/Gag	rs853045306	-	-	tolerated_low_confidence(1)
2	84462202	C	T	missense_variant	MODERATE	-	ENSCAFG00000016569	Transcript	ENSCAFT00000026240	protein_coding	520	520	174	V/M	Gtg/Atg	-	-	-	tolerated(0.15)
2	84462381	G	A	missense_variant	MODERATE	-	ENSCAFG00000016569	Transcript	ENSCAFT00000026240	protein_coding	341	341	114	P/L	cCg/cTg	rs850861722	-	-	tolerated(0.06)
2	84462915	C	T	missense_variant	MODERATE	-	ENSCAFG00000016569	Transcript	ENSCAFT00000026240	protein_coding	256	256	86	V/M	Gtg/Atg	rs852208817	-	-	tolerated(0.29)
2	84462930	T	C	missense_variant	MODERATE	-	ENSCAFG00000016569	Transcript	ENSCAFT00000026240	protein_coding	241	241	81	S/G	Agc/Ggc	rs852771420	-	-	tolerated(1)
2	84462936	G	A	missense_variant	MODERATE	-	ENSCAFG00000016569	Transcript	ENSCAFT00000026240	protein_coding	235	235	79	R/C	Cgc/Tgc	rs851578311	-	-	deleterious(0)
2	84469500	C	T	missense_variant	MODERATE	-	ENSCAFG00000030956	Transcript	ENSCAFT00000048896	protein_coding	972	625	209	G/R	Gga/Aga	rs851361715	-	-	-
2	84469521	A	G	missense_variant	MODERATE	-	ENSCAFG00000030956	Transcript	ENSCAFT00000048896	protein_coding	951	604	202	C/R	Tgc/Cgc	rs853115693	-	-	-
2	84469569	T	C	missense_variant	MODERATE	-	ENSCAFG00000030956	Transcript	ENSCAFT00000048896	protein_coding	903	556	186	T/A	Aca/Gca	rs22818721	-	-	-
2	84469616	T	G	missense_variant	MODERATE	-	ENSCAFG00000030956	Transcript	ENSCAFT00000048896	protein_coding	856	509	170	E/A	gAa/gCa	rs22818724	-	-	-
2	84469646	A	G	missense_variant	MODERATE	-	ENSCAFG00000030956	Transcript	ENSCAFT00000048896	protein_coding	826	479	160	L/P	cTt/cCt	rs22818726	-	-	-
2	84553791	C	T	missense_variant	MODERATE	FBXO6	ENSCAFG00000029614	Transcript	ENSCAFT00000049774	protein_coding	1221	251	84	R/Q	cGg/cAg	rs851343084	VGNC	-	tolerated(0.29)
2	84553863	C	T	missense_variant	MODERATE	FBXO6	ENSCAFG00000029614	Transcript	ENSCAFT00000049774	protein_coding	1149	179	60	R/H	cGc/cAc	rs850543491	VGNC	-	tolerated(0.24)
2	85218641	A	G	missense_variant	MODERATE	-	ENSCAFG00000030888	Transcript	ENSCAFT00000044825	protein_coding	2038	2038	680	R/G	Aga/Gga	-	-	-	-
20	33597	T	C	missense_variant	MODERATE	ZNF35	ENSCAFG00000030878	Transcript	ENSCAFT00000045665	protein_coding	350	223	75	I/V	Atc/Gtc	rs851134738	VGNC	-	tolerated(1)
20	1143184	T	C	missense_variant	MODERATE	PLXNA1	ENSCAFG00000003989	Transcript	ENSCAFT00000006429	protein_coding	44	44	15	L/P	cTg/cCg	rs22931161	VGNC	-	deleterious_low_confidence(0.03)
20	1166830	T	C	missense_variant	MODERATE	PLXNA1	ENSCAFG00000003989	Transcript	ENSCAFT00000006429	protein_coding	3016	3016	1006	S/P	Tcc/Ccc	rs850552553	VGNC	-	tolerated(0.17)
20	1166831	C	T	missense_variant	MODERATE	PLXNA1	ENSCAFG00000003989	Transcript	ENSCAFT00000006429	protein_coding	3017	3017	1006	S/F	tCc/tTc	rs852360884	VGNC	-	tolerated(0.05)
20	2076733	T	C	missense_variant	MODERATE	SEC61A1	ENSCAFG00000004107	Transcript	ENSCAFT00000043404	protein_coding	365	365	122	I/T	aTt/aCt	rs851988755	EntrezGene	-	tolerated(1)
20	2076740	A	C	missense_variant,splice_region_variant	MODERATE	SEC61A1	ENSCAFG00000004107	Transcript	ENSCAFT00000006576	protein_coding	404	404	135	Q/P	cAa/cCa	rs851274260	EntrezGene	-	deleterious(0)
20	2474760	C	G	missense_variant	MODERATE	GATA2	ENSCAFG00000004143	Transcript	ENSCAFT00000006644	protein_coding	1084	1084	362	G/R	Gga/Cga	rs852228772	VGNC	-	tolerated(1)
20	2474760	C	G	missense_variant	MODERATE	GATA2	ENSCAFG00000004143	Transcript	ENSCAFT00000044496	protein_coding	1339	1084	362	G/R	Gga/Cga	rs852228772	VGNC	-	tolerated(1)
20	3152611	G	A	missense_variant	MODERATE	-	ENSCAFG00000004347	Transcript	ENSCAFT00000006975	protein_coding	2033	2033	678	R/Q	cGa/cAa	-	-	-	tolerated(0.78)
20	3153311	C	T	missense_variant	MODERATE	-	ENSCAFG00000004347	Transcript	ENSCAFT00000006975	protein_coding	2191	2191	731	H/Y	Cac/Tac	rs851194351	-	-	deleterious(0.02)
20	3875408	G	A	missense_variant	MODERATE	FBLN2	ENSCAFG00000004406	Transcript	ENSCAFT00000007096	protein_coding	454	454	152	A/T	Gcg/Acg	rs852002175	VGNC	-	deleterious(0.01)
20	3875408	G	A	missense_variant	MODERATE	FBLN2	ENSCAFG00000004406	Transcript	ENSCAFT00000043118	protein_coding	513	454	152	A/T	Gcg/Acg	rs852002175	VGNC	-	deleterious(0.01)
20	3875594	G	A	missense_variant	MODERATE	FBLN2	ENSCAFG00000004406	Transcript	ENSCAFT00000007096	protein_coding	607	607	203	V/M	Gtg/Atg	rs851719925	VGNC	-	tolerated(0.07)
20	3875594	G	A	missense_variant	MODERATE	FBLN2	ENSCAFG00000004406	Transcript	ENSCAFT00000043118	protein_coding	699	640	214	V/M	Gtg/Atg	rs851719925	VGNC	-	tolerated(0.07)
20	8366465	A	G	missense_variant	MODERATE	IL17RE	ENSCAFG00000005254	Transcript	ENSCAFT00000008477	protein_coding	265	265	89	S/P	Tct/Cct	rs22880284	VGNC	-	tolerated(0.29)
20	8478232	C	G	missense_variant	MODERATE	CAMK1	ENSCAFG00000005331	Transcript	ENSCAFT00000008585	protein_coding	829	34	12	Q/E	Cag/Gag	rs8535192	VGNC	-	tolerated(0.05)
20	8543289	T	C	missense_variant	MODERATE	MTMR14	ENSCAFG00000005459	Transcript	ENSCAFT00000008800	protein_coding	1223	1223	408	K/R	aAg/aGg	rs8920377	VGNC	-	tolerated(0.46)
20	19343749	A	G	missense_variant	MODERATE	SHQ1	ENSCAFG00000006434	Transcript	ENSCAFT00000010390	protein_coding	953	953	318	N/S	aAt/aGt	rs850744658	VGNC	-	tolerated(1)
20	22725775	G	A	missense_variant	MODERATE	EOGT	ENSCAFG00000006563	Transcript	ENSCAFT00000010590	protein_coding	746	16	6	E/K	Gag/Aag	rs852052970	VGNC	-	tolerated_low_confidence(0.33)
20	27206914	C	A	missense_variant	MODERATE	PSMD6	ENSCAFG00000006839	Transcript	ENSCAFT00000011009	protein_coding	719	473	158	P/H	cCc/cAc	rs851799440	HGNC	HGNC:9564	tolerated(0.74)
20	27206928	C	G	missense_variant	MODERATE	PSMD6	ENSCAFG00000006839	Transcript	ENSCAFT00000011009	protein_coding	733	487	163	P/A	Ccc/Gcc	-	HGNC	HGNC:9564	tolerated(1)
20	27206955	T	G	missense_variant	MODERATE	PSMD6	ENSCAFG00000006839	Transcript	ENSCAFT00000011009	protein_coding	760	514	172	F/V	Ttc/Gtc	-	HGNC	HGNC:9564	tolerated(0.34)
20	28756550	A	G	missense_variant	MODERATE	C3orf14	ENSCAFG00000007123	Transcript	ENSCAFT00000011412	protein_coding	655	131	44	M/T	aTg/aCg	rs852365164	HGNC	HGNC:25024	tolerated(0.78)
20	36807527	C	T	missense_variant	MODERATE	-	ENSCAFG00000008732	Transcript	ENSCAFT00000013883	protein_coding	980	980	327	A/V	gCg/gTg	rs850595917	-	-	tolerated(0.28)
20	37041708	G	A	missense_variant	MODERATE	ITIH1	ENSCAFG00000008867	Transcript	ENSCAFT00000014114	protein_coding	2497	1960	654	P/S	Ccc/Tcc	rs850595042,rs8671381	VGNC	-	tolerated(0.6)
20	37367093	T	C	missense_variant	MODERATE	DNAH1	ENSCAFG00000009717	Transcript	ENSCAFT00000015444	protein_coding	12085	12085	4029	S/G	Agc/Ggc	rs853090513	VGNC	-	tolerated(1)
20	37367930	C	T	missense_variant	MODERATE	DNAH1	ENSCAFG00000009717	Transcript	ENSCAFT00000015444	protein_coding	11824	11824	3942	V/I	Gtc/Atc	rs852562462	VGNC	-	tolerated(1)
20	37545011	A	G	missense_variant	MODERATE	TLR9	ENSCAFG00000023201	Transcript	ENSCAFT00000035532	protein_coding	1293	1141	381	K/E	Aag/Gag	rs853028610	Uniprot_gn	-	tolerated(1)
20	38992967	T	C	missense_variant	MODERATE	CACNA2D2	ENSCAFG00000010431	Transcript	ENSCAFT00000016742	protein_coding	3215	3106	1036	S/P	Tcg/Ccg	rs853052702	VGNC	-	tolerated(1)
20	38993033	T	A	missense_variant	MODERATE	CACNA2D2	ENSCAFG00000010431	Transcript	ENSCAFT00000016742	protein_coding	3281	3172	1058	Y/N	Tac/Aac	rs850533940	VGNC	-	tolerated(1)
20	39395655	G	A	missense_variant	MODERATE	MST1R	ENSCAFG00000010974	Transcript	ENSCAFT00000036013	protein_coding	2861	2861	954	R/Q	cGa/cAa	rs851586785	VGNC	-	tolerated(0.27)
20	39555211	G	C	missense_variant	MODERATE	AMIGO3	ENSCAFG00000011248	Transcript	ENSCAFT00000017896	protein_coding	583	583	195	V/L	Gtg/Ctg	rs852810938	VGNC	-	tolerated(1)
20	39555316	G	C	missense_variant	MODERATE	AMIGO3	ENSCAFG00000011248	Transcript	ENSCAFT00000017896	protein_coding	688	688	230	V/L	Gtg/Ctg	rs851615005	VGNC	-	tolerated(1)
20	39555398	T	C	missense_variant	MODERATE	AMIGO3	ENSCAFG00000011248	Transcript	ENSCAFT00000017896	protein_coding	770	770	257	L/P	cTt/cCt	rs851936530	VGNC	-	tolerated(1)
20	39586296	G	A	missense_variant	MODERATE	MST1	ENSCAFG00000011411	Transcript	ENSCAFT00000018126	protein_coding	1778	1778	593	R/Q	cGg/cAg	rs22878871	HGNC	HGNC:7380	tolerated(0.4)
20	39586296	G	A	missense_variant	MODERATE	MST1	ENSCAFG00000011411	Transcript	ENSCAFT00000043664	protein_coding	2175	2135	712	R/Q	cGg/cAg	rs22878871	HGNC	HGNC:7380	tolerated(0.4)
20	40538884	G	A	missense_variant	MODERATE	COL7A1	ENSCAFG00000012403	Transcript	ENSCAFT00000019781	protein_coding	5918	5918	1973	R/H	cGc/cAc	rs851309661	VGNC	-	-
20	40539678	G	A	missense_variant	MODERATE	COL7A1	ENSCAFG00000012403	Transcript	ENSCAFT00000019781	protein_coding	6277	6277	2093	G/S	Ggt/Agt	rs22880251	VGNC	-	-
20	40547997	A	G	missense_variant	MODERATE	COL7A1	ENSCAFG00000012403	Transcript	ENSCAFT00000019781	protein_coding	8231	8231	2744	K/R	aAa/aGa	rs22891873	VGNC	-	-
20	40549978	G	A	missense_variant,splice_region_variant	MODERATE	COL7A1	ENSCAFG00000012403	Transcript	ENSCAFT00000019781	protein_coding	8797	8797	2933	A/T	Gct/Act	rs850799169	VGNC	-	-
20	40740136	T	C	missense_variant	MODERATE	-	ENSCAFG00000012879	Transcript	ENSCAFT00000020448	protein_coding	479	479	160	H/R	cAt/cGt	rs852579816	-	-	tolerated(1)
20	40740547	T	C	missense_variant	MODERATE	-	ENSCAFG00000012879	Transcript	ENSCAFT00000020448	protein_coding	68	68	23	H/R	cAc/cGc	rs22891886	-	-	tolerated(0.25)
20	40833401	A	G	missense_variant	MODERATE	CDC25A	ENSCAFG00000012919	Transcript	ENSCAFT00000020522	protein_coding	686	686	229	D/G	gAt/gGt	rs851087580	VGNC	-	deleterious(0)
20	41344816	T	C	missense_variant	MODERATE	CSPG5	ENSCAFG00000013156	Transcript	ENSCAFT00000020888	protein_coding	725	725	242	V/A	gTg/gCg	rs851773666	VGNC	-	tolerated(0.59)
20	41344816	T	C	missense_variant	MODERATE	CSPG5	ENSCAFG00000013156	Transcript	ENSCAFT00000043488	protein_coding	772	770	257	V/A	gTg/gCg	rs851773666	VGNC	-	tolerated(0.57)
20	41807339	C	G	missense_variant	MODERATE	NBEAL2	ENSCAFG00000013517	Transcript	ENSCAFT00000021501	protein_coding	6455	6455	2152	G/A	gGg/gCg	rs851345937	HGNC	HGNC:31928	deleterious_low_confidence(0)
20	41807339	C	G	missense_variant	MODERATE	-	ENSCAFG00000030951	Transcript	ENSCAFT00000049731	protein_coding	1141	1141	381	P/A	Ccc/Gcc	rs851345937	-	-	-
20	41821183	A	G	missense_variant	MODERATE	NBEAL2	ENSCAFG00000013517	Transcript	ENSCAFT00000021501	protein_coding	49	49	17	C/R	Tgt/Cgt	rs850839154	HGNC	HGNC:31928	tolerated_low_confidence(0.06)
20	42046887	T	C	missense_variant	MODERATE	-	ENSCAFG00000023396	Transcript	ENSCAFT00000035949	protein_coding	392	392	131	L/P	cTg/cCg	rs850730944	-	-	tolerated(0.28)
20	42260354	A	G	missense_variant	MODERATE	LTF	ENSCAFG00000013763	Transcript	ENSCAFT00000021862	protein_coding	2064	1804	602	K/E	Aag/Gag	rs853154497	VGNC	-	tolerated(1)
20	43554687	G	A	missense_variant	MODERATE	ZNF502	ENSCAFG00000030893	Transcript	ENSCAFT00000044381	protein_coding	1033	889	297	R/C	Cgt/Tgt	rs22875251	HGNC	HGNC:23718	tolerated(1)
20	43680259	A	G	missense_variant	MODERATE	PBX4	ENSCAFG00000014191	Transcript	ENSCAFT00000021103	protein_coding	332	232	78	S/G	Agc/Ggc	rs22851543	VGNC	-	deleterious(0)
20	43680259	A	G	missense_variant	MODERATE	PBX4	ENSCAFG00000014191	Transcript	ENSCAFT00000022515	protein_coding	277	277	93	S/G	Agc/Ggc	rs22851543	VGNC	-	deleterious(0)
20	43687502	G	A	missense_variant	MODERATE	PBX4	ENSCAFG00000014191	Transcript	ENSCAFT00000021103	protein_coding	1130	1030	344	G/S	Ggt/Agt	rs851613834	VGNC	-	tolerated(0.11)
20	43687502	G	A	missense_variant	MODERATE	PBX4	ENSCAFG00000014191	Transcript	ENSCAFT00000022515	protein_coding	1201	1201	401	G/S	Ggt/Agt	rs851613834	VGNC	-	tolerated_low_confidence(0.09)
20	44599141	A	G	missense_variant	MODERATE	SSBP4	ENSCAFG00000014862	Transcript	ENSCAFT00000023606	protein_coding	1121	1121	374	F/S	tTt/tCt	rs853129093	VGNC	-	tolerated_low_confidence(1)
20	44628152	A	C	missense_variant	MODERATE	LRRC25	ENSCAFG00000014879	Transcript	ENSCAFT00000023622	protein_coding	1343	778	260	N/H	Aat/Cat	rs850577805	VGNC	-	tolerated(1)
20	45054061	A	G	missense_variant	MODERATE	JAK3	ENSCAFG00000015159	Transcript	ENSCAFT00000024100	protein_coding	268	268	90	M/V	Atg/Gtg	rs22874119	VGNC	-	tolerated(1)
20	45054061	A	G	missense_variant	MODERATE	JAK3	ENSCAFG00000015159	Transcript	ENSCAFT00000043662	protein_coding	493	268	90	M/V	Atg/Gtg	rs22874119	VGNC	-	tolerated(1)
20	45463426	T	C	missense_variant	MODERATE	ANKLE1	ENSCAFG00000015434	Transcript	ENSCAFT00000024497	protein_coding	1208	1208	403	Q/R	cAa/cGa	rs22889896	VGNC	-	tolerated(1)
20	45463931	T	C	missense_variant	MODERATE	ANKLE1	ENSCAFG00000015434	Transcript	ENSCAFT00000024497	protein_coding	739	739	247	R/G	Aga/Gga	rs851609736	VGNC	-	tolerated(1)
20	45464529	C	T	missense_variant	MODERATE	ANKLE1	ENSCAFG00000015434	Transcript	ENSCAFT00000024497	protein_coding	377	377	126	R/H	cGc/cAc	rs851510773	VGNC	-	tolerated(0.08)
20	45464532	G	A	missense_variant	MODERATE	ANKLE1	ENSCAFG00000015434	Transcript	ENSCAFT00000024497	protein_coding	374	374	125	A/V	gCg/gTg	rs852874221	VGNC	-	tolerated(0.52)
20	46030911	G	A	missense_variant	MODERATE	C19orf44	ENSCAFG00000015691	Transcript	ENSCAFT00000024848	protein_coding	1751	1010	337	S/L	tCg/tTg	-	HGNC	HGNC:26141	tolerated(0.13)
20	46647187	T	C	missense_variant	MODERATE	-	ENSCAFG00000015931	Transcript	ENSCAFT00000025271	protein_coding	1342	1342	448	K/E	Aag/Gag	rs852860501	-	-	tolerated(0.54)
20	46647190	G	T	missense_variant	MODERATE	-	ENSCAFG00000015931	Transcript	ENSCAFT00000025271	protein_coding	1339	1339	447	Q/K	Cag/Aag	rs850715649	-	-	tolerated(0.89)
20	46647192	G	A	missense_variant	MODERATE	-	ENSCAFG00000015931	Transcript	ENSCAFT00000025271	protein_coding	1337	1337	446	P/L	cCc/cTc	rs852315799	-	-	tolerated(0.35)
20	46647193	G	T	missense_variant	MODERATE	-	ENSCAFG00000015931	Transcript	ENSCAFT00000025271	protein_coding	1336	1336	446	P/T	Ccc/Acc	rs852838517	-	-	tolerated(0.65)
20	46647195	A	T	missense_variant	MODERATE	-	ENSCAFG00000015931	Transcript	ENSCAFT00000025271	protein_coding	1334	1334	445	I/N	aTc/aAc	rs850619172	-	-	tolerated(1)
20	47026259	G	A	missense_variant	MODERATE	SYDE1	ENSCAFG00000016147	Transcript	ENSCAFT00000025630	protein_coding	633	581	194	A/V	gCc/gTc	rs22878323	VGNC	-	tolerated(0.11)
20	47856606	G	A	missense_variant,splice_region_variant	MODERATE	-	ENSCAFG00000016245	Transcript	ENSCAFT00000025764	protein_coding	1732	1732	578	V/M	Gtg/Atg	rs851385750	-	-	tolerated(0.05)
20	48517945	A	G	missense_variant	MODERATE	RFX1	ENSCAFG00000016511	Transcript	ENSCAFT00000026160	protein_coding	2767	2767	923	K/E	Aag/Gag	rs852121599	VGNC	-	tolerated(1)
20	48517945	A	G	missense_variant	MODERATE	RFX1	ENSCAFG00000016511	Transcript	ENSCAFT00000029732	protein_coding	3377	2879	960	K/R	aAa/aGa	rs852121599	VGNC	-	tolerated_low_confidence(0.57)
20	48517956	A	G	missense_variant	MODERATE	RFX1	ENSCAFG00000016511	Transcript	ENSCAFT00000029732	protein_coding	3388	2890	964	K/E	Aaa/Gaa	rs850927325	VGNC	-	tolerated_low_confidence(0.24)
20	48517958	A	G	missense_variant	MODERATE	RFX1	ENSCAFG00000016511	Transcript	ENSCAFT00000026160	protein_coding	2780	2780	927	N/S	aAc/aGc	rs851745122	VGNC	-	tolerated(1)
20	48521716	C	T	missense_variant	MODERATE	DCAF15	ENSCAFG00000016398	Transcript	ENSCAFT00000025997	protein_coding	931	931	311	A/T	Gcc/Acc	rs22838812	VGNC	-	tolerated(0.28)
20	48633505	C	T	missense_variant	MODERATE	ZSWIM4	ENSCAFG00000016604	Transcript	ENSCAFT00000026294	protein_coding	1237	1237	413	V/I	Gtc/Atc	rs22930387	VGNC	-	tolerated(0.28)
20	49076355	C	G	missense_variant,splice_region_variant	MODERATE	STX10	ENSCAFG00000017045	Transcript	ENSCAFT00000027011	protein_coding	993	211	71	L/V	Ctg/Gtg	-	VGNC	-	tolerated(0.07)
20	49429769	G	A	missense_variant	MODERATE	FBXW9	ENSCAFG00000017235	Transcript	ENSCAFT00000027297	protein_coding	1064	1064	355	R/Q	cGg/cAg	rs22918314	VGNC	-	tolerated(1)
20	49476448	T	C	missense_variant	MODERATE	-	ENSCAFG00000031471	Transcript	ENSCAFT00000044745	protein_coding	167	167	56	Q/R	cAg/cGg	rs22888808	-	-	tolerated(0.86)
20	49538717	G	T	missense_variant	MODERATE	-	ENSCAFG00000030317	Transcript	ENSCAFT00000044332	protein_coding	2656	1763	588	R/M	aGg/aTg	rs852273492	-	-	tolerated(0.09)
20	50128370	T	C	missense_variant	MODERATE	LDLR	ENSCAFG00000017539	Transcript	ENSCAFT00000027791	protein_coding	1538	1538	513	K/R	aAg/aGg	rs22874041	VGNC	-	tolerated(0.48)
20	50128370	T	C	missense_variant	MODERATE	LDLR	ENSCAFG00000017539	Transcript	ENSCAFT00000046113	protein_coding	1674	1544	515	K/R	aAg/aGg	rs22874041	VGNC	-	tolerated(0.48)
20	50128497	C	G	missense_variant	MODERATE	LDLR	ENSCAFG00000017539	Transcript	ENSCAFT00000027791	protein_coding	1411	1411	471	E/Q	Gag/Cag	rs22842844	VGNC	-	tolerated(0.15)
20	50128497	C	G	missense_variant	MODERATE	LDLR	ENSCAFG00000017539	Transcript	ENSCAFT00000046113	protein_coding	1547	1417	473	E/Q	Gag/Cag	rs22842844	VGNC	-	tolerated(0.15)
20	50128506	C	T	missense_variant	MODERATE	LDLR	ENSCAFG00000017539	Transcript	ENSCAFT00000027791	protein_coding	1402	1402	468	V/I	Gtc/Atc	rs22842847	VGNC	-	tolerated(0.25)
20	50128506	C	T	missense_variant	MODERATE	LDLR	ENSCAFG00000017539	Transcript	ENSCAFT00000046113	protein_coding	1538	1408	470	V/I	Gtc/Atc	rs22842847	VGNC	-	tolerated(0.26)
20	50385211	C	T	missense_variant	MODERATE	C19orf38	ENSCAFG00000017628	Transcript	ENSCAFT00000027948	protein_coding	226	83	28	S/N	aGc/aAc	rs22851386	HGNC	HGNC:34073	tolerated(0.16)
20	50960609	T	G	missense_variant	MODERATE	ANGPTL6	ENSCAFG00000017920	Transcript	ENSCAFT00000028437	protein_coding	1861	1201	401	Y/D	Tac/Gac	rs853127140	VGNC	-	tolerated(1)
20	51319050	C	T	missense_variant	MODERATE	-	ENSCAFG00000032225	Transcript	ENSCAFT00000049319	protein_coding	310	310	104	E/K	Gaa/Aaa	-	-	-	tolerated(0.35)
20	51512811	T	C	missense_variant	MODERATE	ZNF317	ENSCAFG00000018071	Transcript	ENSCAFT00000028761	protein_coding	381	88	30	K/E	Aaa/Gaa	rs851329898	VGNC	-	tolerated_low_confidence(0.23)
20	52262609	G	A	missense_variant	MODERATE	-	ENSCAFG00000018211	Transcript	ENSCAFT00000028936	protein_coding	451	451	151	A/T	Gcc/Acc	rs851193131	-	-	tolerated(0.17)
20	52262609	G	A	missense_variant	MODERATE	-	ENSCAFG00000018211	Transcript	ENSCAFT00000028939	protein_coding	1122	1015	339	A/T	Gcc/Acc	rs851193131	-	-	tolerated(0.11)
20	52285296	T	C	missense_variant	MODERATE	PEX11G	ENSCAFG00000018220	Transcript	ENSCAFT00000028946	protein_coding	1426	515	172	K/R	aAg/aGg	rs853093804	VGNC	-	tolerated(0.79)
20	52443074	C	T	missense_variant	MODERATE	-	ENSCAFG00000029509	Transcript	ENSCAFT00000046400	protein_coding	666	526	176	L/F	Ctt/Ttt	rs22912539	-	-	deleterious(0.05)
20	52769292	T	C	missense_variant	MODERATE	FBN3	ENSCAFG00000018422	Transcript	ENSCAFT00000029319	protein_coding	1390	1390	464	N/D	Aac/Gac	rs852898505	VGNC	-	-
20	52910836	T	G	missense_variant	MODERATE	KANK3	ENSCAFG00000029570	Transcript	ENSCAFT00000029379	protein_coding	764	764	255	Y/S	tAc/tCc	-	VGNC	-	tolerated(1)
20	52910836	T	G	missense_variant	MODERATE	KANK3	ENSCAFG00000029570	Transcript	ENSCAFT00000044948	protein_coding	919	764	255	Y/S	tAc/tCc	-	VGNC	-	tolerated(1)
20	53048289	T	G	missense_variant	MODERATE	ZNF414	ENSCAFG00000018529	Transcript	ENSCAFT00000029416	protein_coding	686	686	229	E/A	gAg/gCg	-	HGNC	HGNC:20630	tolerated_low_confidence(0.84)
20	53056051	G	C	missense_variant	MODERATE	MYO1F	ENSCAFG00000018540	Transcript	ENSCAFT00000029439	protein_coding	3170	2843	948	T/R	aCa/aGa	-	VGNC	-	tolerated(0.7)
20	53056055	C	G	missense_variant	MODERATE	MYO1F	ENSCAFG00000018540	Transcript	ENSCAFT00000029439	protein_coding	3166	2839	947	A/P	Gcc/Ccc	-	VGNC	-	tolerated(0.76)
20	53056060	G	C	missense_variant	MODERATE	MYO1F	ENSCAFG00000018540	Transcript	ENSCAFT00000029439	protein_coding	3161	2834	945	A/G	gCt/gGt	-	VGNC	-	tolerated(0.41)
20	53056063	A	G	missense_variant	MODERATE	MYO1F	ENSCAFG00000018540	Transcript	ENSCAFT00000029439	protein_coding	3158	2831	944	L/P	cTt/cCt	-	VGNC	-	tolerated(0.39)
20	53059023	G	T	missense_variant	MODERATE	MYO1F	ENSCAFG00000018540	Transcript	ENSCAFT00000029439	protein_coding	2498	2171	724	T/N	aCt/aAt	rs851929416	VGNC	-	tolerated(1)
20	53570603	T	A	missense_variant	MODERATE	C3	ENSCAFG00000018625	Transcript	ENSCAFT00000029568	protein_coding	951	951	317	D/E	gaT/gaA	rs851497405	VGNC	-	tolerated(1)
20	53570603	T	A	missense_variant	MODERATE	C3	ENSCAFG00000018625	Transcript	ENSCAFT00000036157	protein_coding	1400	951	317	D/E	gaT/gaA	rs851497405	VGNC	-	tolerated(0.95)
20	53573674	G	T	missense_variant	MODERATE	C3	ENSCAFG00000018625	Transcript	ENSCAFT00000029568	protein_coding	2064	2064	688	E/D	gaG/gaT	rs851641442	VGNC	-	tolerated(0.31)
20	53573674	G	T	missense_variant	MODERATE	C3	ENSCAFG00000018625	Transcript	ENSCAFT00000036157	protein_coding	2513	2064	688	E/D	gaG/gaT	rs851641442	VGNC	-	tolerated(0.28)
20	53680414	C	T	missense_variant	MODERATE	TNFSF9	ENSCAFG00000030400	Transcript	ENSCAFT00000044144	protein_coding	646	563	188	R/Q	cGg/cAg	rs852715102	VGNC	-	tolerated(0.33)
20	53712645	C	A	missense_variant	MODERATE	DENND1C	ENSCAFG00000018636	Transcript	ENSCAFT00000029583	protein_coding	729	729	243	H/Q	caC/caA	rs851228718	VGNC	-	deleterious(0.01)
20	53779605	G	A	missense_variant,splice_region_variant	MODERATE	GTF2F1	ENSCAFG00000018681	Transcript	ENSCAFT00000029656	protein_coding	1049	1049	350	R/K	aGa/aAa	rs852422118	VGNC	-	tolerated(1)
20	53779605	G	A	missense_variant,splice_region_variant	MODERATE	GTF2F1	ENSCAFG00000018681	Transcript	ENSCAFT00000047368	protein_coding	2405	1433	478	R/K	aGa/aAa	rs852422118	VGNC	-	tolerated(0.98)
20	54257946	T	A	missense_variant	MODERATE	PRR22	ENSCAFG00000024169	Transcript	ENSCAFT00000037383	protein_coding	941	941	314	F/Y	tTc/tAc	rs850535055	VGNC	-	tolerated(0.09)
20	55078219	C	T	missense_variant,splice_region_variant	MODERATE	PLIN4	ENSCAFG00000015323	Transcript	ENSCAFT00000049351	protein_coding	109	109	37	R/W	Cgg/Tgg	-	VGNC	-	deleterious_low_confidence(0.01)
20	55164529	T	C	missense_variant	MODERATE	SEMA6B	ENSCAFG00000019014	Transcript	ENSCAFT00000030197	protein_coding	299	299	100	I/T	aTc/aCc	rs852025303	VGNC	-	tolerated(1)
20	55319649	T	C	missense_variant	MODERATE	MPND	ENSCAFG00000019091	Transcript	ENSCAFT00000030318	protein_coding	693	104	35	E/G	gAa/gGa	-	VGNC	-	tolerated_low_confidence(0.73)
20	55392163	G	A	missense_variant	MODERATE	ANKRD24	ENSCAFG00000019121	Transcript	ENSCAFT00000030367	protein_coding	3427	2648	883	P/L	cCc/cTc	rs852761896	VGNC	-	tolerated(0.11)
20	55424163	G	A	missense_variant	MODERATE	SIRT6	ENSCAFG00000019123	Transcript	ENSCAFT00000030370	protein_coding	892	892	298	E/K	Gag/Aag	rs851064492	VGNC	-	tolerated_low_confidence(1)
20	55424163	G	A	missense_variant	MODERATE	SIRT6	ENSCAFG00000019123	Transcript	ENSCAFT00000045375	protein_coding	1374	676	226	E/K	Gag/Aag	rs851064492	VGNC	-	tolerated_low_confidence(1)
20	55518467	T	G	missense_variant	MODERATE	ZBTB7A	ENSCAFG00000024335	Transcript	ENSCAFT00000037576	protein_coding	952	952	318	Y/D	Tac/Gac	rs851584041	VGNC	-	tolerated(0.73)
20	55703236	G	A	missense_variant	MODERATE	MATK	ENSCAFG00000019187	Transcript	ENSCAFT00000030460	protein_coding	1081	1081	361	V/I	Gtt/Att	rs853014323	VGNC	-	tolerated(1)
20	55703236	G	A	missense_variant	MODERATE	MATK	ENSCAFG00000019187	Transcript	ENSCAFT00000049566	protein_coding	1006	955	319	V/I	Gtt/Att	rs853014323	VGNC	-	tolerated(1)
20	55703996	C	T	missense_variant	MODERATE	MATK	ENSCAFG00000019187	Transcript	ENSCAFT00000030460	protein_coding	1501	1501	501	P/S	Ccc/Tcc	rs850786886	VGNC	-	tolerated_low_confidence(0.53)
20	55703996	C	T	missense_variant	MODERATE	MATK	ENSCAFG00000019187	Transcript	ENSCAFT00000049566	protein_coding	1426	1375	459	P/S	Ccc/Tcc	rs850786886	VGNC	-	tolerated_low_confidence(0.36)
20	55831381	C	G	missense_variant	MODERATE	-	ENSCAFG00000030940	Transcript	ENSCAFT00000047000	protein_coding	2051	2051	684	R/T	aGa/aCa	rs850652197	-	-	deleterious(0.04)
20	55832365	T	G	missense_variant	MODERATE	-	ENSCAFG00000030940	Transcript	ENSCAFT00000047000	protein_coding	1067	1067	356	E/A	gAg/gCg	rs850955774	-	-	tolerated(0.32)
20	55855131	T	G	missense_variant	MODERATE	MFSD12	ENSCAFG00000019217	Transcript	ENSCAFT00000030503	protein_coding	90	30	10	H/Q	caT/caG	-	VGNC	-	tolerated(1)
20	56228587	G	A	missense_variant	MODERATE	-	ENSCAFG00000031469	Transcript	ENSCAFT00000049840	protein_coding	911	757	253	V/M	Gtg/Atg	rs851673925	-	-	deleterious(0.02)
20	56336296	A	G	missense_variant	MODERATE	ZNF556	ENSCAFG00000032592	Transcript	ENSCAFT00000050084	protein_coding	1358	1291	431	Y/H	Tat/Cat	rs22862211	VGNC	-	tolerated(0.46)
20	56969977	A	C	missense_variant	MODERATE	MKNK2	ENSCAFG00000019429	Transcript	ENSCAFT00000030889	protein_coding	209	124	42	S/R	Agc/Cgc	rs851869084	VGNC	-	tolerated_low_confidence(0.21)
20	57002299	A	G	missense_variant	MODERATE	BTBD2	ENSCAFG00000019432	Transcript	ENSCAFT00000030891	protein_coding	213	213	71	I/M	atA/atG	rs852329338	HGNC	HGNC:15504	deleterious(0)
20	57553557	G	A	missense_variant	MODERATE	-	ENSCAFG00000023991	Transcript	ENSCAFT00000037156	protein_coding	208	208	70	E/K	Gag/Aag	rs853088634	-	-	deleterious(0)
20	57639167	T	A	missense_variant	MODERATE	SBNO2	ENSCAFG00000019543	Transcript	ENSCAFT00000031066	protein_coding	3950	3950	1317	I/N	aTc/aAc	rs850986240	VGNC	-	tolerated_low_confidence(1)
20	57639188	C	A	missense_variant	MODERATE	SBNO2	ENSCAFG00000019543	Transcript	ENSCAFT00000031066	protein_coding	3971	3971	1324	A/D	gCc/gAc	-	VGNC	-	tolerated_low_confidence(1)
20	57639206	C	A	missense_variant	MODERATE	SBNO2	ENSCAFG00000019543	Transcript	ENSCAFT00000031066	protein_coding	3989	3989	1330	T/N	aCc/aAc	-	VGNC	-	tolerated_low_confidence(0.91)
20	57657207	C	T	missense_variant	MODERATE	ARHGAP45	ENSCAFG00000019552	Transcript	ENSCAFT00000036204	protein_coding	3340	3340	1114	A/T	Gct/Act	rs22876192	VGNC	-	tolerated_low_confidence(0.06)
20	57848061	A	G	missense_variant	MODERATE	-	ENSCAFG00000031302	Transcript	ENSCAFT00000047588	protein_coding	800	800	267	L/P	cTg/cCg	-	-	-	-
20	57848428	A	G	missense_variant	MODERATE	-	ENSCAFG00000031302	Transcript	ENSCAFT00000047588	protein_coding	433	433	145	C/R	Tgt/Cgt	rs22848084	-	-	-
20	57880090	C	T	missense_variant	MODERATE	FSTL3	ENSCAFG00000023272	Transcript	ENSCAFT00000035683	protein_coding	514	514	172	A/T	Gcc/Acc	rs851959107	VGNC	-	tolerated(0.45)
21	6537055	T	C	missense_variant	MODERATE	GPR83	ENSCAFG00000031257	Transcript	ENSCAFT00000049808	protein_coding	554	350	117	I/T	aTc/aCc	-	VGNC	-	deleterious(0)
21	6543249	G	A	missense_variant	MODERATE	GPR83	ENSCAFG00000031257	Transcript	ENSCAFT00000049808	protein_coding	760	556	186	V/I	Gtc/Atc	rs852513356	VGNC	-	tolerated(0.88)
21	6671422	C	T	missense_variant	MODERATE	PANX1	ENSCAFG00000004176	Transcript	ENSCAFT00000006698	protein_coding	878	667	223	V/I	Gta/Ata	rs22903816	VGNC	-	tolerated(0.88)
21	6772040	A	G	missense_variant	MODERATE	HEPHL1	ENSCAFG00000004184	Transcript	ENSCAFT00000006729	protein_coding	2045	2045	682	F/S	tTc/tCc	rs850718234	VGNC	-	tolerated(0.09)
21	6772041	A	T	missense_variant	MODERATE	HEPHL1	ENSCAFG00000004184	Transcript	ENSCAFT00000006729	protein_coding	2044	2044	682	F/I	Ttc/Atc	rs852250001	VGNC	-	tolerated(0.23)
21	6772079	T	C	missense_variant	MODERATE	HEPHL1	ENSCAFG00000004184	Transcript	ENSCAFT00000006729	protein_coding	2006	2006	669	Q/R	cAa/cGa	rs852771465	VGNC	-	tolerated(1)
21	6772109	C	A	missense_variant	MODERATE	HEPHL1	ENSCAFG00000004184	Transcript	ENSCAFT00000006729	protein_coding	1976	1976	659	G/V	gGt/gTt	rs851621899	VGNC	-	tolerated(1)
21	7041300	G	A	missense_variant	MODERATE	CEP295	ENSCAFG00000004234	Transcript	ENSCAFT00000006791	protein_coding	3823	3823	1275	R/W	Cgg/Tgg	rs9233730	VGNC	-	tolerated(0.25)
21	7041300	G	A	missense_variant	MODERATE	CEP295	ENSCAFG00000004234	Transcript	ENSCAFT00000046000	protein_coding	4064	3979	1327	R/W	Cgg/Tgg	rs9233730	VGNC	-	tolerated(0.28)
21	15998195	C	T	missense_variant	MODERATE	-	ENSCAFG00000032623	Transcript	ENSCAFT00000049924	protein_coding	283	283	95	E/K	Gaa/Aaa	rs851441748	-	-	tolerated_low_confidence(0.19)
21	15998284	G	C	missense_variant	MODERATE	-	ENSCAFG00000032623	Transcript	ENSCAFT00000049924	protein_coding	194	194	65	S/C	tCt/tGt	rs851142283	-	-	tolerated_low_confidence(0.05)
21	15998363	G	A	missense_variant	MODERATE	-	ENSCAFG00000032623	Transcript	ENSCAFT00000049924	protein_coding	115	115	39	R/W	Cgg/Tgg	rs851287402	-	-	deleterious_low_confidence(0.01)
21	16356564	C	G	missense_variant	MODERATE	FAM181B	ENSCAFG00000028722	Transcript	ENSCAFT00000045653	protein_coding	718	718	240	R/G	Cgc/Ggc	-	VGNC	-	tolerated(0.78)
21	16357115	A	C	missense_variant	MODERATE	FAM181B	ENSCAFG00000028722	Transcript	ENSCAFT00000045653	protein_coding	1157	1157	386	Q/P	cAg/cCg	-	VGNC	-	tolerated_low_confidence(1)
21	16357176	G	C	missense_variant	MODERATE	FAM181B	ENSCAFG00000028722	Transcript	ENSCAFT00000045653	protein_coding	1211	1211	404	G/A	gGt/gCt	rs852843587	VGNC	-	tolerated(1)
21	20228860	T	C	missense_variant	MODERATE	TENM4	ENSCAFG00000004731	Transcript	ENSCAFT00000007634	protein_coding	8278	7865	2622	L/P	cTa/cCa	rs22906540	HGNC	HGNC:29945	tolerated(0.27)
21	21628519	G	A	missense_variant	MODERATE	CAPN5	ENSCAFG00000005179	Transcript	ENSCAFT00000008360	protein_coding	2150	1802	601	P/L	cCg/cTg	rs851538687	VGNC	-	tolerated(0.1)
21	22292145	T	C	missense_variant	MODERATE	-	ENSCAFG00000005269	Transcript	ENSCAFT00000008502	protein_coding	340	340	114	M/V	Atg/Gtg	rs850843134	-	-	deleterious(0.04)
21	23033728	C	A	missense_variant	MODERATE	SERPINH1	ENSCAFG00000005386	Transcript	ENSCAFT00000008665	protein_coding	1965	984	328	E/D	gaG/gaT	rs850943892	VGNC	-	tolerated(0.7)
21	23357190	G	A	missense_variant	MODERATE	SLCO2B1	ENSCAFG00000005437	Transcript	ENSCAFT00000008744	protein_coding	2056	1574	525	P/L	cCg/cTg	rs852829266	VGNC	-	tolerated(0.65)
21	23565194	C	T	missense_variant	MODERATE	XRRA1	ENSCAFG00000005462	Transcript	ENSCAFT00000008792	protein_coding	1730	1670	557	P/L	cCg/cTg	rs851398402	VGNC	-	deleterious(0.01)
21	23565198	C	A	missense_variant	MODERATE	XRRA1	ENSCAFG00000005462	Transcript	ENSCAFT00000008792	protein_coding	1734	1674	558	D/E	gaC/gaA	rs850771994	VGNC	-	tolerated(1)
21	23568334	T	C	missense_variant	MODERATE	XRRA1	ENSCAFG00000005462	Transcript	ENSCAFT00000008792	protein_coding	1915	1855	619	S/P	Tcc/Ccc	rs853158025	VGNC	-	tolerated(1)
21	24150725	C	T	missense_variant	MODERATE	UCP3	ENSCAFG00000005549	Transcript	ENSCAFT00000008943	protein_coding	782	782	261	P/L	cCt/cTt	rs853153658	Uniprot_gn	-	tolerated(1)
21	24150725	C	T	missense_variant	MODERATE	UCP3	ENSCAFG00000005549	Transcript	ENSCAFT00000044385	protein_coding	782	782	261	P/L	cCt/cTt	rs853153658	Uniprot_gn	-	tolerated(1)
21	24185013	C	G	missense_variant	MODERATE	UCP3	ENSCAFG00000005549	Transcript	ENSCAFT00000008943	protein_coding	2047	2047	683	Q/E	Caa/Gaa	rs22946721	Uniprot_gn	-	tolerated(0.67)
21	24185013	C	G	missense_variant	MODERATE	UCP3	ENSCAFG00000005549	Transcript	ENSCAFT00000044385	protein_coding	2077	2077	693	Q/E	Caa/Gaa	rs22946721	Uniprot_gn	-	tolerated(0.64)
21	24242911	C	G	missense_variant	MODERATE	-	ENSCAFG00000030118	Transcript	ENSCAFT00000047351	protein_coding	84	84	28	D/E	gaC/gaG	-	-	-	tolerated(1)
21	24550059	T	G	missense_variant	MODERATE	-	ENSCAFG00000028870	Transcript	ENSCAFT00000046779	protein_coding	139	106	36	S/A	Tca/Gca	-	-	-	tolerated(1)
21	24919838	T	C	missense_variant	MODERATE	-	ENSCAFG00000030482	Transcript	ENSCAFT00000046213	protein_coding	899	899	300	L/S	tTa/tCa	rs22969167	-	-	-
21	25918452	T	C	missense_variant	MODERATE	FOLR2	ENSCAFG00000005768	Transcript	ENSCAFT00000009303	protein_coding	426	245	82	H/R	cAc/cGc	rs22921980	HGNC	HGNC:3793	deleterious(0)
21	26063004	A	G	missense_variant	MODERATE	NUMA1	ENSCAFG00000005807	Transcript	ENSCAFT00000009390	protein_coding	1678	1678	560	S/G	Agc/Ggc	rs22944237	VGNC	-	-
21	26063004	A	G	missense_variant	MODERATE	NUMA1	ENSCAFG00000005807	Transcript	ENSCAFT00000044379	protein_coding	1704	1672	558	S/G	Agc/Ggc	rs22944237	VGNC	-	-
21	26064682	T	A	missense_variant	MODERATE	NUMA1	ENSCAFG00000005807	Transcript	ENSCAFT00000009390	protein_coding	3182	3182	1061	V/E	gTg/gAg	rs22993567	VGNC	-	-
21	26064682	T	A	missense_variant	MODERATE	NUMA1	ENSCAFG00000005807	Transcript	ENSCAFT00000044379	protein_coding	3382	3350	1117	V/E	gTg/gAg	rs22993567	VGNC	-	-
21	26065128	G	A	missense_variant	MODERATE	NUMA1	ENSCAFG00000005807	Transcript	ENSCAFT00000009390	protein_coding	3628	3628	1210	V/I	Gta/Ata	rs852482010	VGNC	-	-
21	26065128	G	A	missense_variant	MODERATE	NUMA1	ENSCAFG00000005807	Transcript	ENSCAFT00000044379	protein_coding	3828	3796	1266	V/I	Gta/Ata	rs852482010	VGNC	-	-
21	26219874	C	T	missense_variant	MODERATE	-	ENSCAFG00000024527	Transcript	ENSCAFT00000037858	protein_coding	563	563	188	R/Q	cGg/cAg	-	-	-	tolerated(0.2)
21	26776332	C	T	missense_variant	MODERATE	TRIM21	ENSCAFG00000006025	Transcript	ENSCAFT00000009720	protein_coding	1436	1318	440	G/R	Gga/Aga	rs851664457	VGNC	-	tolerated(0.6)
21	27294375	A	T	missense_variant	MODERATE	-	ENSCAFG00000012624	Transcript	ENSCAFT00000020050	protein_coding	662	662	221	M/K	aTg/aAg	-	-	-	tolerated(1)
21	27294636	G	A	missense_variant	MODERATE	-	ENSCAFG00000012624	Transcript	ENSCAFT00000020050	protein_coding	401	401	134	T/I	aCt/aTt	-	-	-	tolerated(1)
21	28640870	G	C	missense_variant	MODERATE	TRIM34	ENSCAFG00000025025	Transcript	ENSCAFT00000010112	protein_coding	1014	1014	338	R/S	agG/agC	rs22977233	EntrezGene	-	tolerated(0.83)
21	28641009	C	T	missense_variant	MODERATE	TRIM34	ENSCAFG00000025025	Transcript	ENSCAFT00000010103	protein_coding	757	100	34	R/C	Cgt/Tgt	rs22977234	EntrezGene	-	tolerated(1)
21	28641009	C	T	missense_variant	MODERATE	TRIM34	ENSCAFG00000025025	Transcript	ENSCAFT00000010112	protein_coding	1153	1153	385	R/C	Cgt/Tgt	rs22977234	EntrezGene	-	tolerated(1)
21	28641159	G	A	missense_variant	MODERATE	TRIM34	ENSCAFG00000025025	Transcript	ENSCAFT00000010103	protein_coding	907	250	84	E/K	Gag/Aag	rs22977262	EntrezGene	-	tolerated(1)
21	28641159	G	A	missense_variant	MODERATE	TRIM34	ENSCAFG00000025025	Transcript	ENSCAFT00000010112	protein_coding	1303	1303	435	E/K	Gag/Aag	rs22977262	EntrezGene	-	tolerated(1)
21	28654483	G	A	missense_variant	MODERATE	TRIM34	ENSCAFG00000025025	Transcript	ENSCAFT00000010103	protein_coding	2114	1457	486	R/H	cGc/cAc	rs22918898	EntrezGene	-	deleterious(0.04)
21	28654483	G	A	missense_variant	MODERATE	TRIM34	ENSCAFG00000025025	Transcript	ENSCAFT00000010112	protein_coding	2513	2513	838	R/H	cGc/cAc	rs22918898	EntrezGene	-	deleterious(0.05)
21	28687949	G	A	missense_variant	MODERATE	TRIM22	ENSCAFG00000024867	Transcript	ENSCAFT00000010123	protein_coding	160	160	54	G/S	Ggc/Agc	rs852758185	HGNC	HGNC:16379	tolerated(1)
21	28688094	C	T	missense_variant	MODERATE	TRIM22	ENSCAFG00000024867	Transcript	ENSCAFT00000010123	protein_coding	305	305	102	T/I	aCc/aTc	rs22937785	HGNC	HGNC:16379	tolerated(0.07)
21	29782506	C	A	missense_variant	MODERATE	TRIM3	ENSCAFG00000006444	Transcript	ENSCAFT00000010416	protein_coding	318	33	11	E/D	gaG/gaT	rs851285436	VGNC	-	tolerated(0.08)
21	30660795	A	G	missense_variant	MODERATE	ZNF215	ENSCAFG00000006707	Transcript	ENSCAFT00000010791	protein_coding	892	115	39	M/V	Atg/Gtg	rs9084437	HGNC	HGNC:13007	tolerated(0.41)
21	31318857	C	T	missense_variant	MODERATE	CYB5R2	ENSCAFG00000006769	Transcript	ENSCAFT00000010909	protein_coding	708	523	175	V/I	Gtc/Atc	rs852264448	HGNC	HGNC:24376	tolerated(0.14)
21	31322854	A	G	missense_variant	MODERATE	CYB5R2	ENSCAFG00000006769	Transcript	ENSCAFT00000010909	protein_coding	325	140	47	L/P	cTg/cCg	rs852207910	HGNC	HGNC:24376	tolerated(1)
21	31878847	G	C	missense_variant	MODERATE	STK33	ENSCAFG00000006914	Transcript	ENSCAFT00000037463	protein_coding	1793	1435	479	P/A	Cct/Gct	rs851115252	VGNC	-	tolerated_low_confidence(1)
21	35254661	C	T	missense_variant	MODERATE	MICAL2	ENSCAFG00000007867	Transcript	ENSCAFT00000012580	protein_coding	2324	1675	559	R/W	Cgg/Tgg	rs850910543	HGNC	HGNC:24693	deleterious(0)
21	35529614	C	A	missense_variant	MODERATE	PARVA	ENSCAFG00000007895	Transcript	ENSCAFT00000012627	protein_coding	591	591	197	F/L	ttC/ttA	rs850584173	HGNC	HGNC:14652	tolerated(0.82)
21	36444915	C	G	missense_variant	MODERATE	-	ENSCAFG00000018701	Transcript	ENSCAFT00000029694	protein_coding	619	619	207	G/R	Ggc/Cgc	-	-	-	deleterious_low_confidence(0)
21	40647537	T	C	missense_variant	MODERATE	SAA1	ENSCAFG00000015205	Transcript	ENSCAFT00000014555	protein_coding	779	380	127	D/G	gAc/gGc	-	Uniprot_gn	-	deleterious(0.05)
21	40647538	C	T	missense_variant	MODERATE	SAA1	ENSCAFG00000015205	Transcript	ENSCAFT00000014555	protein_coding	778	379	127	D/N	Gac/Aac	-	Uniprot_gn	-	tolerated(0.17)
21	40648196	C	A	missense_variant	MODERATE	SAA1	ENSCAFG00000015205	Transcript	ENSCAFT00000014555	protein_coding	503	104	35	W/L	tGg/tTg	rs852940594	Uniprot_gn	-	tolerated(0.22)
21	40650045	T	C	missense_variant	MODERATE	SAA1	ENSCAFG00000015205	Transcript	ENSCAFT00000014555	protein_coding	472	73	25	S/G	Agt/Ggt	rs852419906	Uniprot_gn	-	tolerated(0.54)
21	40663983	A	G	missense_variant	MODERATE	SAA1	ENSCAFG00000009135	Transcript	ENSCAFT00000014518	protein_coding	106	73	25	S/G	Agt/Ggt	rs851915572	EntrezGene	-	tolerated(0.55)
21	40663983	A	G	missense_variant	MODERATE	SAA1	ENSCAFG00000009135	Transcript	ENSCAFT00000048582	protein_coding	316	73	25	S/G	Agt/Ggt	rs851915572	EntrezGene	-	tolerated(0.53)
21	40665806	G	T	missense_variant	MODERATE	SAA1	ENSCAFG00000009135	Transcript	ENSCAFT00000014518	protein_coding	137	104	35	W/L	tGg/tTg	rs851452758	EntrezGene	-	tolerated(0.22)
21	40665806	G	T	missense_variant	MODERATE	SAA1	ENSCAFG00000009135	Transcript	ENSCAFT00000048582	protein_coding	347	104	35	W/L	tGg/tTg	rs851452758	EntrezGene	-	tolerated(0.22)
21	40681610	G	T	missense_variant	MODERATE	-	ENSCAFG00000015206	Transcript	ENSCAFT00000024140	protein_coding	113	113	38	W/L	tGg/tTg	rs851160225	-	-	tolerated(0.6)
21	40684949	C	T	missense_variant	MODERATE	-	ENSCAFG00000015206	Transcript	ENSCAFT00000024140	protein_coding	316	316	106	L/F	Ctt/Ttt	-	-	-	tolerated(0.84)
21	41091297	G	C	missense_variant,splice_region_variant	MODERATE	IGSF22	ENSCAFG00000009362	Transcript	ENSCAFT00000014898	protein_coding	779	378	126	N/K	aaC/aaG	rs851420342	VGNC	-	tolerated(1)
21	41091329	C	A	missense_variant	MODERATE	IGSF22	ENSCAFG00000009362	Transcript	ENSCAFT00000014898	protein_coding	747	346	116	D/Y	Gac/Tac	rs850789186	VGNC	-	tolerated(1)
21	41091331	T	A	missense_variant	MODERATE	IGSF22	ENSCAFG00000009362	Transcript	ENSCAFT00000014898	protein_coding	745	344	115	Y/F	tAc/tTc	rs852350903	VGNC	-	tolerated(1)
21	41091334	C	A	missense_variant	MODERATE	IGSF22	ENSCAFG00000009362	Transcript	ENSCAFT00000014898	protein_coding	742	341	114	R/M	aGg/aTg	rs852831215	VGNC	-	tolerated(0.36)
21	41091344	C	A	missense_variant	MODERATE	IGSF22	ENSCAFG00000009362	Transcript	ENSCAFT00000014898	protein_coding	732	331	111	A/S	Gcg/Tcg	rs850720843	VGNC	-	tolerated(1)
21	41091380	G	A	missense_variant	MODERATE	IGSF22	ENSCAFG00000009362	Transcript	ENSCAFT00000014898	protein_coding	696	295	99	P/S	Ccc/Tcc	rs852208205	VGNC	-	tolerated(1)
21	41091418	G	A	missense_variant	MODERATE	IGSF22	ENSCAFG00000009362	Transcript	ENSCAFT00000014898	protein_coding	658	257	86	P/L	cCc/cTc	rs852764299	VGNC	-	deleterious(0)
21	41091419	G	A	missense_variant	MODERATE	IGSF22	ENSCAFG00000009362	Transcript	ENSCAFT00000014898	protein_coding	657	256	86	P/S	Ccc/Tcc	rs851568840	VGNC	-	deleterious(0)
21	44735012	T	G	missense_variant	MODERATE	-	ENSCAFG00000024756	Transcript	ENSCAFT00000038232	protein_coding	363	363	121	E/D	gaA/gaC	-	-	-	tolerated_low_confidence(1)
21	44735323	A	C	missense_variant	MODERATE	-	ENSCAFG00000024756	Transcript	ENSCAFT00000038232	protein_coding	52	52	18	W/G	Tgg/Ggg	-	-	-	tolerated_low_confidence(1)
21	47764436	A	G	missense_variant	MODERATE	BBOX1	ENSCAFG00000010174	Transcript	ENSCAFT00000016157	protein_coding	894	859	287	I/V	Att/Gtt	rs22969619	VGNC	-	tolerated(1)
21	50452059	T	A	missense_variant	MODERATE	MS4A2	ENSCAFG00000010352	Transcript	ENSCAFT00000016459	protein_coding	489	211	71	L/I	Tta/Ata	rs22986033	VGNC	-	tolerated(1)
21	50652954	G	C	missense_variant	MODERATE	MS4A7	ENSCAFG00000010370	Transcript	ENSCAFT00000016482	protein_coding	400	400	134	V/L	Gtc/Ctc	rs22954200	HGNC	HGNC:13378	tolerated(1)
21	50652954	G	C	missense_variant	MODERATE	MS4A7	ENSCAFG00000010370	Transcript	ENSCAFT00000043607	protein_coding	528	400	134	V/L	Gtc/Ctc	rs22954200	HGNC	HGNC:13378	tolerated(1)
22	2918391	G	A	missense_variant	MODERATE	CYSLTR2	ENSCAFG00000004428	Transcript	ENSCAFT00000007130	protein_coding	161	161	54	T/I	aCc/aTc	rs850940510	HGNC	HGNC:18274	tolerated(0.52)
22	2918523	G	C	missense_variant	MODERATE	CYSLTR2	ENSCAFG00000004428	Transcript	ENSCAFT00000007130	protein_coding	29	29	10	P/R	cCg/cGg	rs23041730	HGNC	HGNC:18274	tolerated(0.09)
22	3746154	C	T	missense_variant	MODERATE	-	ENSCAFG00000020219	Transcript	ENSCAFT00000032205	protein_coding	245	245	82	R/H	cGt/cAt	-	-	-	tolerated(0.88)
22	3746266	T	C	missense_variant	MODERATE	-	ENSCAFG00000020219	Transcript	ENSCAFT00000032205	protein_coding	133	133	45	K/E	Aag/Gag	rs851023291	-	-	tolerated(1)
22	4891400	C	G	missense_variant	MODERATE	RUBCNL	ENSCAFG00000004480	Transcript	ENSCAFT00000007212	protein_coding	706	496	166	R/G	Cgt/Ggt	rs852604544	VGNC	-	tolerated(0.52)
22	5565388	G	A	missense_variant	MODERATE	COG3	ENSCAFG00000004526	Transcript	ENSCAFT00000007290	protein_coding	1981	1981	661	P/S	Ccg/Tcg	rs852419341	VGNC	-	tolerated(0.27)
22	5565388	G	A	missense_variant	MODERATE	COG3	ENSCAFG00000004526	Transcript	ENSCAFT00000043926	protein_coding	2874	1972	658	P/S	Ccg/Tcg	rs852419341	VGNC	-	tolerated(0.27)
22	8485378	C	T	missense_variant	MODERATE	AKAP11	ENSCAFG00000004677	Transcript	ENSCAFT00000007520	protein_coding	827	775	259	V/M	Gtg/Atg	rs852137620	VGNC	-	tolerated(0.17)
22	9254208	C	T	missense_variant	MODERATE	NAA16	ENSCAFG00000004778	Transcript	ENSCAFT00000007704	protein_coding	1798	1737	579	M/I	atG/atA	rs850865164	HGNC	HGNC:26164	deleterious(0.04)
22	9389766	C	T	missense_variant	MODERATE	-	ENSCAFG00000024949	Transcript	ENSCAFT00000007732	protein_coding	935	935	312	A/V	gCg/gTg	rs22966401	-	-	tolerated(0.63)
22	23989653	T	C	missense_variant	MODERATE	-	ENSCAFG00000004962	Transcript	ENSCAFT00000007967	protein_coding	359	359	120	H/R	cAc/cGc	-	-	-	tolerated(0.7)
22	23989695	C	A	missense_variant	MODERATE	-	ENSCAFG00000004962	Transcript	ENSCAFT00000007967	protein_coding	317	317	106	R/L	cGg/cTg	rs853028733	-	-	tolerated(1)
22	27167675	G	C	missense_variant	MODERATE	KLF5	ENSCAFG00000005037	Transcript	ENSCAFT00000008095	protein_coding	524	83	28	G/A	gGg/gCg	-	VGNC	-	tolerated(0.99)
22	27167720	A	C	missense_variant	MODERATE	KLF5	ENSCAFG00000005037	Transcript	ENSCAFT00000008095	protein_coding	569	128	43	E/A	gAg/gCg	-	VGNC	-	tolerated(1)
22	27167765	G	C	missense_variant	MODERATE	KLF5	ENSCAFG00000005037	Transcript	ENSCAFT00000008095	protein_coding	614	173	58	R/P	cGg/cCg	-	VGNC	-	tolerated(0.2)
22	33367656	T	C	missense_variant	MODERATE	SPRY2	ENSCAFG00000005260	Transcript	ENSCAFT00000008481	protein_coding	223	223	75	T/A	Act/Gct	-	VGNC	-	tolerated(0.79)
22	37912920	A	C	missense_variant	MODERATE	SLITRK6	ENSCAFG00000005289	Transcript	ENSCAFT00000008522	protein_coding	2354	2354	785	M/R	aTg/aGg	rs852781412	VGNC	-	tolerated(0.34)
22	45823359	C	T	missense_variant	MODERATE	ABCC4	ENSCAFG00000005433	Transcript	ENSCAFT00000008769	protein_coding	2620	2620	874	V/I	Gtc/Atc	rs23105625	VGNC	-	tolerated(1)
22	45893198	T	C	missense_variant	MODERATE	ABCC4	ENSCAFG00000005433	Transcript	ENSCAFT00000008769	protein_coding	2359	2359	787	M/V	Atg/Gtg	rs8937218	VGNC	-	tolerated(1)
22	45934522	G	A	missense_variant	MODERATE	ABCC4	ENSCAFG00000005433	Transcript	ENSCAFT00000008769	protein_coding	890	890	297	A/V	gCg/gTg	rs851081435	VGNC	-	tolerated(0.08)
22	47778932	A	T	missense_variant	MODERATE	RAP2A	ENSCAFG00000031424	Transcript	ENSCAFT00000045626	protein_coding	88	79	27	T/S	Acc/Tcc	rs850995590	VGNC	-	tolerated(0.77)
22	48675586	G	A	missense_variant	MODERATE	-	ENSCAFG00000029967	Transcript	ENSCAFT00000045384	protein_coding	67	67	23	V/I	Gtc/Atc	rs853167497	-	-	tolerated(1)
22	48675599	C	T	missense_variant	MODERATE	-	ENSCAFG00000029967	Transcript	ENSCAFT00000045384	protein_coding	80	80	27	P/L	cCg/cTg	-	-	-	tolerated(1)
22	50490825	C	T	missense_variant	MODERATE	TMTC4	ENSCAFG00000005865	Transcript	ENSCAFT00000009463	protein_coding	2737	2170	724	V/M	Gtg/Atg	rs852726649	VGNC	-	tolerated(0.31)
22	50513043	A	G	missense_variant	MODERATE	TMTC4	ENSCAFG00000005865	Transcript	ENSCAFT00000009463	protein_coding	1516	949	317	F/L	Ttc/Ctc	rs852494393	VGNC	-	tolerated(0.68)
22	56982253	C	T	missense_variant	MODERATE	LIG4	ENSCAFG00000006031	Transcript	ENSCAFT00000009725	protein_coding	1105	1105	369	V/I	Gta/Ata	rs850726480	VGNC	-	tolerated(0.43)
22	58881947	C	G	missense_variant	MODERATE	NAXD	ENSCAFG00000006076	Transcript	ENSCAFT00000009838	protein_coding	14	14	5	S/W	tCg/tGg	-	HGNC	HGNC:25576	deleterious_low_confidence(0.03)
22	58885822	A	G	missense_variant	MODERATE	NAXD	ENSCAFG00000006076	Transcript	ENSCAFT00000009838	protein_coding	80	80	27	H/R	cAt/cGt	rs852754563	HGNC	HGNC:25576	tolerated(0.23)
22	58897928	A	C	missense_variant	MODERATE	NAXD	ENSCAFG00000006076	Transcript	ENSCAFT00000009838	protein_coding	608	608	203	Q/P	cAg/cCg	rs23034162	HGNC	HGNC:25576	tolerated(1)
22	58902826	C	T	missense_variant	MODERATE	CARS2	ENSCAFG00000006082	Transcript	ENSCAFT00000009842	protein_coding	1331	1331	444	R/Q	cGg/cAg	rs851484660	HGNC	HGNC:25695	tolerated(0.31)
22	58902826	C	T	missense_variant	MODERATE	CARS2	ENSCAFG00000006082	Transcript	ENSCAFT00000036703	protein_coding	1314	1199	400	R/Q	cGg/cAg	rs851484660	HGNC	HGNC:25695	tolerated(0.31)
22	60725353	G	A	missense_variant	MODERATE	-	ENSCAFG00000030085	Transcript	ENSCAFT00000049206	protein_coding	1591	1591	531	P/S	Ccc/Tcc	rs850976038	-	-	deleterious(0.03)
22	61320712	A	G	missense_variant	MODERATE	UPF3A	ENSCAFG00000006504	Transcript	ENSCAFT00000010502	protein_coding	91	91	31	I/V	Atc/Gtc	rs851523465	VGNC	-	tolerated(1)
23	6755568	G	C	missense_variant	MODERATE	TRANK1	ENSCAFG00000004776	Transcript	ENSCAFT00000007678	protein_coding	6376	6376	2126	H/D	Cac/Gac	rs852078138	VGNC	-	tolerated(1)
23	6755568	G	C	missense_variant	MODERATE	TRANK1	ENSCAFG00000004776	Transcript	ENSCAFT00000036550	protein_coding	6373	6373	2125	H/D	Cac/Gac	rs852078138	VGNC	-	tolerated(1)
23	6755568	G	C	missense_variant	MODERATE	TRANK1	ENSCAFG00000004776	Transcript	ENSCAFT00000043491	protein_coding	7008	6505	2169	H/D	Cac/Gac	rs852078138	VGNC	-	tolerated(1)
23	6755578	A	C	missense_variant	MODERATE	TRANK1	ENSCAFG00000004776	Transcript	ENSCAFT00000007678	protein_coding	6366	6366	2122	N/K	aaT/aaG	rs851789717	VGNC	-	tolerated(1)
23	6755578	A	C	missense_variant	MODERATE	TRANK1	ENSCAFG00000004776	Transcript	ENSCAFT00000036550	protein_coding	6363	6363	2121	N/K	aaT/aaG	rs851789717	VGNC	-	tolerated(1)
23	6755578	A	C	missense_variant	MODERATE	TRANK1	ENSCAFG00000004776	Transcript	ENSCAFT00000043491	protein_coding	6998	6495	2165	N/K	aaT/aaG	rs851789717	VGNC	-	tolerated(1)
23	6756182	G	A	missense_variant	MODERATE	TRANK1	ENSCAFG00000004776	Transcript	ENSCAFT00000007678	protein_coding	5762	5762	1921	A/V	gCg/gTg	rs853105759	VGNC	-	tolerated(0.14)
23	6756182	G	A	missense_variant	MODERATE	TRANK1	ENSCAFG00000004776	Transcript	ENSCAFT00000036550	protein_coding	5759	5759	1920	A/V	gCg/gTg	rs853105759	VGNC	-	tolerated(0.14)
23	6756182	G	A	missense_variant	MODERATE	TRANK1	ENSCAFG00000004776	Transcript	ENSCAFT00000043491	protein_coding	6394	5891	1964	A/V	gCg/gTg	rs853105759	VGNC	-	tolerated(0.14)
23	7547658	C	T	missense_variant	MODERATE	ITGA9	ENSCAFG00000004820	Transcript	ENSCAFT00000007774	protein_coding	2127	2009	670	T/M	aCg/aTg	rs851604432	HGNC	HGNC:6145	deleterious(0.04)
23	7547658	C	T	missense_variant	MODERATE	ITGA9	ENSCAFG00000004820	Transcript	ENSCAFT00000049270	protein_coding	2126	2126	709	T/M	aCg/aTg	rs851604432	HGNC	HGNC:6145	deleterious(0.04)
23	7882806	T	C	missense_variant	MODERATE	DLEC1	ENSCAFG00000004948	Transcript	ENSCAFT00000007951	protein_coding	3835	3835	1279	S/P	Tcc/Ccc	rs9189652	HGNC	HGNC:2899	tolerated(1)
23	7885272	A	G	missense_variant	MODERATE	DLEC1	ENSCAFG00000004948	Transcript	ENSCAFT00000007951	protein_coding	4162	4162	1388	I/V	Atc/Gtc	rs8686739	HGNC	HGNC:2899	tolerated(0.32)
23	7888633	G	A	missense_variant	MODERATE	DLEC1	ENSCAFG00000004948	Transcript	ENSCAFT00000007951	protein_coding	4921	4921	1641	G/R	Ggg/Agg	rs851544813	HGNC	HGNC:2899	tolerated(0.05)
23	8151552	G	A	missense_variant	MODERATE	XYLB	ENSCAFG00000005028	Transcript	ENSCAFT00000008085	protein_coding	1179	1108	370	G/S	Ggt/Agt	rs8656473	VGNC	-	tolerated(0.74)
23	8785094	A	G	missense_variant	MODERATE	TTC21A	ENSCAFG00000005087	Transcript	ENSCAFT00000008176	protein_coding	478	478	160	M/V	Atg/Gtg	rs23070956	VGNC	-	tolerated(1)
23	8793200	T	C	missense_variant	MODERATE	TTC21A	ENSCAFG00000005087	Transcript	ENSCAFT00000008176	protein_coding	944	944	315	I/T	aTa/aCa	rs851973561	VGNC	-	tolerated(0.37)
23	10694680	C	A	missense_variant	MODERATE	ULK4	ENSCAFG00000005216	Transcript	ENSCAFT00000008413	protein_coding	3694	3560	1187	G/V	gGa/gTa	rs852094611	VGNC	-	deleterious(0)
23	11961507	C	T	missense_variant	MODERATE	ACKR2	ENSCAFG00000005368	Transcript	ENSCAFT00000008633	protein_coding	527	527	176	A/V	gCt/gTt	rs23161649	VGNC	-	tolerated(0.55)
23	12067609	T	C	missense_variant	MODERATE	FAM198A	ENSCAFG00000005377	Transcript	ENSCAFT00000008652	protein_coding	908	908	303	V/A	gTt/gCt	rs23110350	VGNC	-	tolerated(1)
23	12067609	T	C	missense_variant	MODERATE	FAM198A	ENSCAFG00000005377	Transcript	ENSCAFT00000044320	protein_coding	1255	908	303	V/A	gTt/gCt	rs23110350	VGNC	-	tolerated(1)
23	12084841	G	A	missense_variant	MODERATE	FAM198A	ENSCAFG00000005377	Transcript	ENSCAFT00000008652	protein_coding	1578	1578	526	M/I	atG/atA	rs853022437	VGNC	-	tolerated(0.12)
23	15865836	T	C	missense_variant	MODERATE	-	ENSCAFG00000005488	Transcript	ENSCAFT00000008837	protein_coding	375	66	22	I/M	atA/atG	rs853060000	-	-	tolerated(0.13)
23	20349970	T	A	missense_variant	MODERATE	-	ENSCAFG00000032531	Transcript	ENSCAFT00000046984	protein_coding	1462	1462	488	I/L	Ata/Tta	-	-	-	tolerated(0.49)
23	23215847	G	T	missense_variant	MODERATE	KAT2B	ENSCAFG00000005810	Transcript	ENSCAFT00000009358	protein_coding	292	292	98	Q/K	Cag/Aag	-	VGNC	-	tolerated(1)
23	23215848	C	A	missense_variant	MODERATE	KAT2B	ENSCAFG00000005810	Transcript	ENSCAFT00000009358	protein_coding	291	291	97	L/F	ttG/ttT	-	VGNC	-	tolerated(1)
23	23215851	A	T	missense_variant	MODERATE	KAT2B	ENSCAFG00000005810	Transcript	ENSCAFT00000009358	protein_coding	288	288	96	F/L	ttT/ttA	-	VGNC	-	tolerated(1)
23	23215853	A	G	missense_variant	MODERATE	KAT2B	ENSCAFG00000005810	Transcript	ENSCAFT00000009358	protein_coding	286	286	96	F/L	Ttt/Ctt	-	VGNC	-	tolerated(1)
23	23215855	A	T	missense_variant	MODERATE	KAT2B	ENSCAFG00000005810	Transcript	ENSCAFT00000009358	protein_coding	284	284	95	F/Y	tTt/tAt	-	VGNC	-	tolerated(1)
23	25206937	T	G	missense_variant	MODERATE	-	ENSCAFG00000031643	Transcript	ENSCAFT00000046471	protein_coding	506	506	169	H/P	cAt/cCt	rs851479177	-	-	-
23	25754198	G	A	missense_variant	MODERATE	TBC1D5	ENSCAFG00000005849	Transcript	ENSCAFT00000009440	protein_coding	2285	2285	762	R/H	cGc/cAc	rs850542572	VGNC	-	deleterious_low_confidence(0.01)
23	25754198	G	A	missense_variant	MODERATE	TBC1D5	ENSCAFG00000005849	Transcript	ENSCAFT00000047780	protein_coding	2219	2219	740	R/H	cGc/cAc	rs850542572	VGNC	-	deleterious_low_confidence(0.01)
23	27364638	T	C	missense_variant	MODERATE	CAPN7	ENSCAFG00000006029	Transcript	ENSCAFT00000009729	protein_coding	1022	715	239	M/V	Atg/Gtg	rs852845503	VGNC	-	tolerated(0.84)
23	27804618	G	T	missense_variant	MODERATE	COL6A6	ENSCAFG00000006035	Transcript	ENSCAFT00000009739	protein_coding	3630	3186	1062	K/N	aaG/aaT	rs852928315	HGNC	HGNC:27023	tolerated(0.35)
23	27812642	A	G	missense_variant	MODERATE	COL6A6	ENSCAFG00000006035	Transcript	ENSCAFT00000009739	protein_coding	4249	3805	1269	I/V	Ata/Gta	rs851807122	HGNC	HGNC:27023	tolerated(1)
23	28247564	A	G	missense_variant	MODERATE	NEK11	ENSCAFG00000006103	Transcript	ENSCAFT00000009895	protein_coding	14	14	5	Q/R	cAa/cGa	rs23081821	HGNC	HGNC:18593	tolerated_low_confidence(0.26)
23	28247564	A	G	missense_variant	MODERATE	NEK11	ENSCAFG00000006103	Transcript	ENSCAFT00000044466	protein_coding	114	14	5	Q/R	cAa/cGa	rs23081821	HGNC	HGNC:18593	tolerated(0.23)
23	28247716	G	A	missense_variant	MODERATE	NEK11	ENSCAFG00000006103	Transcript	ENSCAFT00000009895	protein_coding	166	166	56	E/K	Gaa/Aaa	rs852116487	HGNC	HGNC:18593	tolerated(0.17)
23	28247716	G	A	missense_variant	MODERATE	NEK11	ENSCAFG00000006103	Transcript	ENSCAFT00000044466	protein_coding	266	166	56	E/K	Gaa/Aaa	rs852116487	HGNC	HGNC:18593	tolerated(0.2)
23	28485679	A	G	missense_variant	MODERATE	NEK11	ENSCAFG00000006103	Transcript	ENSCAFT00000044466	protein_coding	1637	1537	513	N/D	Aac/Gac	rs23066773	HGNC	HGNC:18593	tolerated(0.36)
23	28485884	C	T	missense_variant	MODERATE	NEK11	ENSCAFG00000006103	Transcript	ENSCAFT00000044466	protein_coding	1842	1742	581	T/M	aCg/aTg	rs23159052	HGNC	HGNC:18593	deleterious_low_confidence(0)
23	30633222	C	G	missense_variant	MODERATE	-	ENSCAFG00000023227	Transcript	ENSCAFT00000010572	protein_coding	1988	1988	663	S/C	tCt/tGt	rs23074901	-	-	tolerated(1)
23	30633222	C	G	missense_variant	MODERATE	-	ENSCAFG00000023227	Transcript	ENSCAFT00000044886	protein_coding	1739	1739	580	S/C	tCt/tGt	rs23074901	-	-	tolerated(1)
23	30673914	A	G	missense_variant	MODERATE	-	ENSCAFG00000006540	Transcript	ENSCAFT00000010662	protein_coding	1348	1348	450	R/G	Aga/Gga	rs851307705	-	-	deleterious(0)
23	30673914	A	G	missense_variant	MODERATE	-	ENSCAFG00000006540	Transcript	ENSCAFT00000045705	protein_coding	1522	1522	508	R/G	Aga/Gga	rs851307705	-	-	deleterious(0)
23	30673915	G	A	missense_variant	MODERATE	-	ENSCAFG00000006540	Transcript	ENSCAFT00000010662	protein_coding	1349	1349	450	R/K	aGa/aAa	rs853125294	-	-	tolerated(1)
23	30673915	G	A	missense_variant	MODERATE	-	ENSCAFG00000006540	Transcript	ENSCAFT00000045705	protein_coding	1523	1523	508	R/K	aGa/aAa	rs853125294	-	-	tolerated(1)
23	30673979	T	G	missense_variant	MODERATE	-	ENSCAFG00000006540	Transcript	ENSCAFT00000010662	protein_coding	1413	1413	471	D/E	gaT/gaG	rs850768504	-	-	deleterious(0.02)
23	30673979	T	G	missense_variant	MODERATE	-	ENSCAFG00000006540	Transcript	ENSCAFT00000045705	protein_coding	1587	1587	529	D/E	gaT/gaG	rs850768504	-	-	deleterious(0.01)
23	30680810	G	A	missense_variant	MODERATE	-	ENSCAFG00000006540	Transcript	ENSCAFT00000010662	protein_coding	1723	1723	575	E/K	Gaa/Aaa	rs8843615	-	-	tolerated(0.65)
23	30680810	G	A	missense_variant	MODERATE	-	ENSCAFG00000006540	Transcript	ENSCAFT00000045705	protein_coding	1897	1897	633	E/K	Gaa/Aaa	rs8843615	-	-	tolerated(0.93)
23	34776695	C	T	missense_variant	MODERATE	-	ENSCAFG00000007572	Transcript	ENSCAFT00000012121	protein_coding	43	43	15	R/C	Cgc/Tgc	-	-	-	tolerated(1)
23	34776974	A	G	missense_variant	MODERATE	-	ENSCAFG00000007572	Transcript	ENSCAFT00000012121	protein_coding	322	322	108	N/D	Aat/Gat	rs851055114	-	-	tolerated(1)
23	36544754	G	T	missense_variant	MODERATE	CLSTN2	ENSCAFG00000007635	Transcript	ENSCAFT00000012210	protein_coding	472	472	158	V/L	Gtg/Ttg	rs851029799	VGNC	-	tolerated(0.07)
23	36544754	G	T	missense_variant	MODERATE	CLSTN2	ENSCAFG00000007635	Transcript	ENSCAFT00000049258	protein_coding	472	472	158	V/L	Gtg/Ttg	rs851029799	VGNC	-	tolerated(0.07)
23	36544754	G	T	missense_variant	MODERATE	CLSTN2	ENSCAFG00000007635	Transcript	ENSCAFT00000049781	protein_coding	1030	1030	344	V/L	Gtg/Ttg	rs851029799	VGNC	-	tolerated(0.05)
23	36614246	G	A	missense_variant	MODERATE	CLSTN2	ENSCAFG00000007635	Transcript	ENSCAFT00000012210	protein_coding	1081	1081	361	V/M	Gtg/Atg	rs850553586	VGNC	-	tolerated(0.07)
23	36614246	G	A	missense_variant	MODERATE	CLSTN2	ENSCAFG00000007635	Transcript	ENSCAFT00000049258	protein_coding	1081	1081	361	V/M	Gtg/Atg	rs850553586	VGNC	-	tolerated(0.07)
[truncated: 4,067 more rows]

## Sheet: Included in Top10 lists
																							Top 10 up- and down-regulated DEGs
																							fast vs control			slow vs control			fast vs slow
Chromosome#	Position	Reference	Allele	Consequence	Impact	Symbol	Gene	Gene description	Functional category	Feature_type	Feature	Biotype	cDNA_position	CDS_position	Protein_position	Amino_acids	Codons	Existing_variation	Symbol_source	HGNC_ID	SIFT		overall	at T1	at T2	overall	at T1	at T2	overall	at T1	at T2
1	62092209	A	G	missense_variant	MODERATE	SMPDL3A	ENSCAFG00000001002	sphingomyelin phosphodiesterase acid like 3A [Source:VGNC Symbol;Acc:VGNC:46573]	metabolism	Transcript	ENSCAFT00000043737	protein_coding	89	89	30	K/R	aAa/aGa	-	VGNC	-	tolerated_low_confidence(0.7)			X		X
1	62092205	GA	G	frameshift_variant	HIGH	SMPDL3A	ENSCAFG00000001002	sphingomyelin phosphodiesterase acid like 3A [Source:VGNC Symbol;Acc:VGNC:46573]	metabolism	Transcript	ENSCAFT00000043737	protein_coding	86	86	29	E/X	gAg/gg	-	VGNC	-	-			X		X
13	28304491	G	A	missense_variant	MODERATE	-	ENSCAFG00000001098	(ortholog of LDHB: lactate dehydrogenase B)	metabolism	Transcript	ENSCAFT00000001673	protein_coding	834	749	250	S/N	aGc/aAc	-	-	-	tolerated(0.32)										X
12	9923578	G	C	missense_variant	MODERATE	TREM2	ENSCAFG00000001586	triggering receptor expressed on myeloid cells 2 [Source:VGNC Symbol;Acc:VGNC:47794]	immune response	Transcript	ENSCAFT00000002485	protein_coding	837	680	227	P/R	cCg/cGg	rs851598215	VGNC	-	tolerated_low_confidence(0.66)		X		X
14	36478044	A	G	missense_variant	MODERATE	IL6	ENSCAFG00000002733	interleukin 6 [Source:VGNC Symbol;Acc:VGNC:41992]	immune response	Transcript	ENSCAFT00000004340	protein_coding	629	572	191	Q/R	cAg/cGg	rs850917878	VGNC	-	tolerated(1)										X
15	52269393	C	G	missense_variant	MODERATE	FGG	ENSCAFG00000008440	fibrinogen gamma chain [Source:HGNC Symbol;Acc:HGNC:3694]	metabolism	Transcript	ENSCAFT00000013420	protein_coding	450	201	67	Q/H	caG/caC	rs850866304	HGNC	HGNC:3694	tolerated(0.08)					X
2	69326183	C	T	missense_variant	MODERATE	-	ENSCAFG00000010825	(ortholog of SPOCD1: SPOC domain containing 1)		Transcript	ENSCAFT00000017200	protein_coding	940	940	314	R/W	Cgg/Tgg	rs851646744	-	-	deleterious(0)				X			X
25	43718718	C	T	missense_variant	MODERATE	NPPC	ENSCAFG00000011135	natriuretic peptide C [Source:VGNC Symbol;Acc:VGNC:43927]	regeneration, metabolism	Transcript	ENSCAFT00000017709	protein_coding	79	79	27	A/T	Gca/Aca	rs851029243	VGNC	-	tolerated(0.61)										X
7	29044378	G	T	missense_variant	MODERATE	F5	ENSCAFG00000015215	coagulation factor V [Source:VGNC Symbol;Acc:VGNC:40551]		Transcript	ENSCAFT00000024154	protein_coding	2293	2293	765	D/Y	Gat/Tat	rs851339873	VGNC	-	deleterious(0.03)		X			X
7	29045290	C	A	missense_variant	MODERATE	F5	ENSCAFG00000015215	coagulation factor V [Source:VGNC Symbol;Acc:VGNC:40551]		Transcript	ENSCAFT00000024154	protein_coding	3205	3205	1069	L/M	Ctg/Atg	rs853152990	VGNC	-	tolerated(1)		X			X
7	29045942	T	G	missense_variant	MODERATE	F5	ENSCAFG00000015215	coagulation factor V [Source:VGNC Symbol;Acc:VGNC:40551]		Transcript	ENSCAFT00000024154	protein_coding	3857	3857	1286	L/R	cTc/cGc	rs851083974	VGNC	-	deleterious_low_confidence(0.01)		X			X
7	29046463	A	G	missense_variant	MODERATE	F5	ENSCAFG00000015215	coagulation factor V [Source:VGNC Symbol;Acc:VGNC:40551]		Transcript	ENSCAFT00000024154	protein_coding	4378	4378	1460	T/A	Aca/Gca	rs853141017	VGNC	-	tolerated(0.17)		X			X
7	29045111	G	GA	frameshift_variant	HIGH	F5	ENSCAFG00000015215	coagulation factor V [Source:VGNC Symbol;Acc:VGNC:40551]		Transcript	ENSCAFT00000024154	protein_coding	3026-3027	3026-3027	1009	R/RX	cga/cgAa	-	VGNC	-	-		X			X
7	29045118	G	GA	frameshift_variant	HIGH	F5	ENSCAFG00000015215	coagulation factor V [Source:VGNC Symbol;Acc:VGNC:40551]		Transcript	ENSCAFT00000024154	protein_coding	3033-3034	3033-3034	1011-1012	-/X	-/A	-	VGNC	-	-		X			X
21	36444915	C	G	missense_variant	MODERATE	-	ENSCAFG00000018701	(ortholog of GAPDH: glyceraldehyde-3-phosphate dehydrogenase)	metabolism	Transcript	ENSCAFT00000029694	protein_coding	619	619	207	G/R	Ggc/Cgc	-	-	-	deleterious_low_confidence(0)								X		X
X	102224531	A	G	missense_variant	MODERATE	ARHGAP36	ENSCAFG00000018785	Rho GTPase activating protein 36 [Source:VGNC Symbol;Acc:VGNC:38061]	metabolism	Transcript	ENSCAFT00000029818	protein_coding	1435	1412	471	Q/R	cAg/cGg	rs24611903	VGNC	-	tolerated(1)							X
X	102224531	A	G	missense_variant	MODERATE	ARHGAP36	ENSCAFG00000018785	Rho GTPase activating protein 36 [Source:VGNC Symbol;Acc:VGNC:38061]	metabolism	Transcript	ENSCAFT00000044508	protein_coding	1448	1448	483	Q/R	cAg/cGg	rs24611903	VGNC	-	tolerated(1)							X
X	102225007	CAAG	C	inframe_deletion	MODERATE	ARHGAP36	ENSCAFG00000018785	Rho GTPase activating protein 36 [Source:VGNC Symbol;Acc:VGNC:38061]	metabolism	Transcript	ENSCAFT00000029818	protein_coding	1498-1500	1475-1477	492-493	QE/Q	cAAGaa/caa	-	VGNC	-	-							X
21	28687949	G	A	missense_variant	MODERATE	TRIM22	ENSCAFG00000024867	tripartite motif containing 22 [Source:HGNC Symbol;Acc:HGNC:16379]	immune response	Transcript	ENSCAFT00000010123	protein_coding	160	160	54	G/S	Ggc/Agc	rs852758185	HGNC	HGNC:16379	tolerated(1)									X
21	28688094	C	T	missense_variant	MODERATE	TRIM22	ENSCAFG00000024867	tripartite motif containing 22 [Source:HGNC Symbol;Acc:HGNC:16379]	immune response	Transcript	ENSCAFT00000010123	protein_coding	305	305	102	T/I	aCc/aTc	rs22937785	HGNC	HGNC:16379	tolerated(0.07)									X
25	33058396	G	T	missense_variant	MODERATE	ADAMDEC1	ENSCAFG00000024869	ADAM like decysin 1 [Source:VGNC Symbol;Acc:VGNC:37589]	immune response	Transcript	ENSCAFT00000014421	protein_coding	296	271	91	Q/K	Caa/Aaa	rs850765295	VGNC	-	tolerated(0.91)									X
25	33058396	G	T	missense_variant	MODERATE	ADAMDEC1	ENSCAFG00000024869	ADAM like decysin 1 [Source:VGNC Symbol;Acc:VGNC:37589]	immune response	Transcript	ENSCAFT00000014465	protein_coding	271	271	91	Q/K	Caa/Aaa	rs850765295	VGNC	-	tolerated(0.93)									X
9	5859296	G	T	missense_variant	MODERATE	-	ENSCAFG00000024944	(ortholog of CD300LF: CMRF35-like molecule)	immune response	Transcript	ENSCAFT00000038575	protein_coding	148	92	31	R/L	cGc/cTc	rs852029566	-	-	tolerated(0.25)					X	X
9	5859350	T	G	missense_variant	MODERATE	-	ENSCAFG00000024944	(ortholog of CD300LF: CMRF35-like molecule)	immune response	Transcript	ENSCAFT00000038575	protein_coding	202	146	49	L/W	tTg/tGg	rs850880101	-	-	tolerated(1)					X	X
9	5859512	A	C	missense_variant	MODERATE	-	ENSCAFG00000024944	(ortholog of CD300LF: CMRF35-like molecule)	immune response	Transcript	ENSCAFT00000038575	protein_coding	364	308	103	Y/S	tAt/tCt	rs851396003	-	-	tolerated(0.71)					X	X
7	33366258	A	G	missense_variant	MODERATE	MAP1LC3C	ENSCAFG00000028843	microtubule associated protein 1 light chain 3 gamma [Source:VGNC Symbol;Acc:VGNC:42957]		Transcript	ENSCAFT00000043668	protein_coding	533	457	153	S/P	Tca/Cca	rs24403820	VGNC	-	tolerated_low_confidence(1)		X	X			X	X
9	10350599	A	C	missense_variant	MODERATE	-	ENSCAFG00000032099	(protein family: Rho GTPase activating protein)		Transcript	ENSCAFT00000045469	protein_coding	64	64	22	T/P	Acc/Ccc	rs853012392	-	-	deleterious(0.01)										X
9	10350677	T	G	missense_variant	MODERATE	-	ENSCAFG00000032099	(protein family: Rho GTPase activating protein)		Transcript	ENSCAFT00000045469	protein_coding	142	142	48	W/G	Tgg/Ggg	rs851120461	-	-	deleterious(0)										X
9	10351092	T	C	missense_variant	MODERATE	-	ENSCAFG00000032099	(protein family: Rho GTPase activating protein)		Transcript	ENSCAFT00000045469	protein_coding	557	557	186	V/A	gTg/gCg	-	-	-	tolerated(0.16)										X
9	10351137	CG	C	frameshift_variant	HIGH	-	ENSCAFG00000032099	(protein family: Rho GTPase activating protein)		Transcript	ENSCAFT00000045469	protein_coding	603	603	201	S/X	tcG/tc	rs852920965	-	-	-										X
8	72851640	T	A	missense_variant	MODERATE	-	ENSCAFG00000032358	(ortholog of IGHA1/2: immunoglobulin heavy constant alpha 1/2)	immune response	Transcript	ENSCAFT00000048204	protein_coding	342	178	60	S/C	Agt/Tgt	rs852856305	-	-	tolerated(0.18)								X
8	72851645	TGAG	T	inframe_deletion	MODERATE	-	ENSCAFG00000032358	(ortholog of IGHA1/2: immunoglobulin heavy constant alpha 1/2)	immune response	Transcript	ENSCAFT00000048204	protein_coding	334-336	170-172	57-58	PH/H	cCTCat/cat	rs852836037	-	-	-								X

## Sheet: Sheet2
Gene stable ID	Transcript stable ID	Gene description	Phenotype description
ENSCAFG00000001002	ENSCAFT00000043737	sphingomyelin phosphodiesterase acid like 3A [Source:VGNC Symbol;Acc:VGNC:46573]
ENSCAFG00000001002	ENSCAFT00000001544	sphingomyelin phosphodiesterase acid like 3A [Source:VGNC Symbol;Acc:VGNC:46573]
ENSCAFG00000001098	ENSCAFT00000001673
ENSCAFG00000001586	ENSCAFT00000002485	triggering receptor expressed on myeloid cells 2 [Source:VGNC Symbol;Acc:VGNC:47794]
ENSCAFG00000002733	ENSCAFT00000004340	interleukin 6 [Source:VGNC Symbol;Acc:VGNC:41992]
ENSCAFG00000008440	ENSCAFT00000013420	fibrinogen gamma chain [Source:HGNC Symbol;Acc:HGNC:3694]
ENSCAFG00000010825	ENSCAFT00000017200
ENSCAFG00000011135	ENSCAFT00000017709	natriuretic peptide C [Source:VGNC Symbol;Acc:VGNC:43927]
ENSCAFG00000015215	ENSCAFT00000024154	coagulation factor V [Source:VGNC Symbol;Acc:VGNC:40551]
ENSCAFG00000018701	ENSCAFT00000029694
ENSCAFG00000018785	ENSCAFT00000029818	Rho GTPase activating protein 36 [Source:VGNC Symbol;Acc:VGNC:38061]
ENSCAFG00000018785	ENSCAFT00000044508	Rho GTPase activating protein 36 [Source:VGNC Symbol;Acc:VGNC:38061]
ENSCAFG00000024867	ENSCAFT00000010123	tripartite motif containing 22 [Source:HGNC Symbol;Acc:HGNC:16379]
ENSCAFG00000024869	ENSCAFT00000014421	ADAM like decysin 1 [Source:VGNC Symbol;Acc:VGNC:37589]
ENSCAFG00000024869	ENSCAFT00000014465	ADAM like decysin 1 [Source:VGNC Symbol;Acc:VGNC:37589]
ENSCAFG00000024944	ENSCAFT00000038575
ENSCAFG00000028843	ENSCAFT00000043668	microtubule associated protein 1 light chain 3 gamma [Source:VGNC Symbol;Acc:VGNC:42957]
ENSCAFG00000032099	ENSCAFT00000045469
ENSCAFG00000032358	ENSCAFT00000048204
